# Supplementary material for: C/EBP-β-regulated complement hyperactivation in spleen of SFTSV-infected mice: A clue to targeted complement therapy
Source: PLoS Pathog. 2026 Apr 15;22(4):e1014144. doi: 10.1371/journal.ppat.1014144 (PMC13128106; doi:10.1371/journal.ppat.1014144)
Supplement: S1 Table — (XLSX) [file ppat.1014144.s007.xlsx]

## Sheet: Sheet1
Table S1. Detailed sequence information of siRNA and primers
Primer/siRNA	Sequence (5' to 3')
Cebpb siRNA	ACAAGGUGCUGGAGCUGACTT
NC siRNA	UUCUCCGAACGUGUCAVGU
mouse C3 F	GAGCGAAGAGACCATCGTACT
mouse C3 R	TCTTTTAGGAAGTCTTGCACAGTG
mouse Cfb F	GAACATCAATGCCTTAGCTTC
mouse Cfb R	GCTTATGATAATCGTTGCCT
mouse IL-1β F	GAAATGCCACCTTTTGACAGTG
mouse IL-1β R	TGGATGCTCTCATCAGGACAG
mouse IL-6 F	GCCTTCTTGGGACTGATGCT
mouse IL-6 R	TGTGACTCCAGCTTATCTCTTGG
mouse TNF-α F	TCTTCTCATTCCTGCTTGTGG
mouse TNF-α R	CTACAGGCTTGTCACTCGAA
mouse INF-γ F	CACAGTCATTGAAAGCCTA
mouse INF-γ R	TTCAATGACGCTTATGTTGT
mouse Gapdh F	CGAGAATGGGAAGCTTGTC
mouse Gapdh R	CAAAGTTGTCATGGATGACC
SFTSV S F	TCCCCAATTCTGGATGTGGC
SFTSV S R	AGAGGCTTACGCAATGAGGA
