# Supplementary material for: C/EBP-β-regulated complement hyperactivation in spleen of SFTSV-infected mice: A clue to targeted complement therapy
Source: PLoS Pathog. 2026 Apr 15;22(4):e1014144. doi: 10.1371/journal.ppat.1014144 (PMC13128106; doi:10.1371/journal.ppat.1014144)
Supplement: S2 Table — (XLSX) [file ppat.1014144.s008.xlsx]

## Sheet: To Fig1
Fig. 1A Serum C3a			Fig. 1B Serum C3a			Fig. 1D C3ar1 mRNA			Fig. 1E C5ar1 mRNA
Ctrl	SFTSV 3 d.p.i		Ctrl	SFTSV 3 d.p.i		Ctrl	SFTSV 3 d.p.i		Ctrl	SFTSV 3 d.p.i
349.69	545.919		50.3763	87.208		1.48609	5.45101		1.18867	16.8462
305.346	545.39		50.3763	70.0304		0.316774	4.81163		1.33733	22.0751
218.83	486.002		39.6798	68.5155		1.49643	5.19284		0.778814	14.2644
DEGs in mock- and SFTSV-infected spleens (Related to Fig 1F-J)
gene_name	SFTSV_1	SFTSV_2	SFTSV_3	SFTSV_4	SFTSV_5	SFTSV_6	MOCK_1	MOCK_2	MOCK_3	MOCK_4	MOCK_5	MOCK_6	SFTSV	MOCK	log2FoldChange	pvalue	padj
Il1r2	3151.93392819551	8081.18862847326	4285.57069578395	10026.6225357029	6233.63414020688	7203.76300618363	40.7962460138418	29.5123732192752	61.1065733433089	58.7345446972899	56.8219786207116	42.3378058705026	6497.11882242436	48.2182536274883	7.07530283277101	1.17649429439732e-133	2.56640465379832e-129
Il1rn	4028.18139466109	14554.7594657889	8841.99389671559	17909.453650178	11961.4773902868	12648.8892382067	70.2074931400999	37.1284695339268	85.9034436855212	56.7767265407136	42.9321616245376	47.500952927881	11657.4591726395	56.7415412421133	7.67926254055698	2.3684195175478e-129	2.58323516778939e-125
Ccl2	1042.44928670429	1135.67637525478	1042.73592425459	1452.39752276248	1320.78224893545	1430.27733064608	3.79499962919459	1.90402407866291	20.368857781103	11.746908939458	6.31355318007906	12.3915529377081	1237.38644809294	9.41998275770093	7.01998317398799	9.97517243952355e-103	7.25328038652556e-99
Cxcl1	673.658265464563	3115.02884332216	2057.73951009816	3271.65711409839	2802.84498925101	3001.56791924318	3.79499962919459	5.71207223598874	10.6272301466624	7.83127262630532	6.31355318007906	6.19577646885404	2487.08277357958	6.7458173811807	8.51916261922767	1.31971416223937e-101	7.19706118377239e-98
Mmp3	2712.33503087776	17114.8800232892	11121.592114102	18968.6502891875	11332.5789061477	14879.9204265032	55.9762445306202	42.8405417699156	74.3906110266369	109.637816768275	46.7202935325851	55.7619882196864	12688.3261316846	64.2212493079531	7.62464875201264	3.06171495068223e-96	1.33576499868364e-92
Ms4a6d	1108.33994916578	1378.11203410897	1002.98623919879	1582.21025471923	1435.30094103967	1638.77550490223	29.4112471262581	43.792553809247	55.7929582699777	37.1985449749503	64.3982424368064	22.7178470524648	1357.62082052245	42.2185656116174	5.01254427580692	5.44922516545322e-94	1.98115662931994e-90
Cd14	5555.4679439552	18954.1585551298	9329.15864146928	22183.8670850438	15507.7395557811	17435.2821080871	111.003739153942	217.058744967572	102.729891417737	152.709816212954	183.093042222293	73.3166882147728	14827.612314911	139.985320364878	6.72768875331687	3.59008970146628e-92	1.11877452496836e-88
Cebpb	3198.15573619089	6030.72170047531	4420.53474271761	8145.27859430074	6786.18682960979	5003.95618214769	164.133733962666	205.634600495595	182.434117517705	283.883632703568	233.601467662925	147.666005841021	5597.47229757367	202.892259697247	4.78657606959481	6.06124025624266e-87	1.65274868687097e-83
Fpr2	1663.00164511033	2617.22762380821	1665.78912722232	4138.01599911409	2135.77360774388	3075.09626088907	37.0012463846472	41.8885297305841	21.2544602933248	19.5781815657633	60.610110528759	19.6199588180378	2549.15071064798	33.3254145535194	6.26743941028768	2.64836861814796e-86	6.41905700403107e-83
Ccl3	498.605460716107	2531.02827843783	1567.80153150336	2209.63845917686	2238.84043063768	1831.1578782497	14.2312486094797	18.0882287472977	15.0552427077718	18.5992724874751	6.31355318007906	8.26103529180539	1812.84533978692	13.4247635039848	7.06317444477224	3.94113686558077e-82	8.59719595857789e-79
Clec4e	3070.30818216112	3165.67095872726	2543.97984357149	4773.91025130803	3066.23798109074	4792.43629522115	56.9249944379188	38.0804815732583	15.0552427077718	28.3883632703568	85.8643232490753	23.7504764639405	3568.7572520133	41.3439802837202	6.4424990272196	8.76166882661871e-82	1.73751857985328e-78
Tarm1	453.367095444034	1382.42200137749	941.97509469453	1696.97223514477	1072.65841604295	1350.70556365943	23.7187476824662	12.3761565113089	14.1696401955499	11.746908939458	21.4660808122688	18.5873294065621	1149.68340106053	17.010810591269	6.08551852187434	1.00138581385835e-80	1.82035251195884e-77
Upp1	806.423033110864	2511.63342572949	1259.0481638606	2626.35614219744	1910.55351327223	2181.67654801367	12.3337487948824	21.8962769046235	23.9112678299904	30.3461814269331	42.9321616245376	16.5220705836108	1882.61513769738	24.6569511940963	6.26581452231836	9.48731042303059e-80	1.59197068898453e-76
Il1b	5060.79625413232	19877.6	11287.9861445681	23093.4968807118	16227.2986711693	17814.0034294412	131.876237114512	147.561866096376	181.548515005483	152.709816212954	313.152237731922	75.3819470377242	15560.1917370721	167.038436533162	6.54328384868773	6.36731337111211e-78	9.92118384838855e-75
Cxcl2	1161.4458562243	7870.00023231583	3599.65752575123	9207.29724922227	5622.86778231766	4778.33496942605	1.89749981459729	0.952012039331457	0.885602512221868	2.9367272348645	0	1.03262941147567	5373.26726920956	1.2840785020818	11.9896362628841	2.46569600898808e-76	3.58577951600439e-73
Il1a	853.628283829548	3829.4059180792	2497.75927955311	5520.8037960447	3187.43693023438	3930.24094660634	44.5912456430364	46.6485899272414	23.9112678299904	42.0930903663911	58.0846892567274	38.2072882245999	3303.21252572455	42.2560285413311	6.29270027352571	5.19282680264597e-73	7.07977024205745e-70
F10	1259.7901285549	2820.87357724573	1926.47310828597	3239.67426709455	2685.46332984418	2876.67046220084	68.3099933255026	57.1207223598874	30.1104854155435	21.5359997223396	83.3389019770436	49.5662117508323	2468.15747887103	51.6637190918582	5.58423536354072	2.87664735963151e-72	3.69124620605893e-69
Gdf15	454.35053816734	795.188961041769	567.588526145674	511.725552061393	849.346966439701	717.153140436625	19.9237480532716	21.8962769046235	29.2248829033217	17.620363409187	40.406740352506	36.1420294016486	649.22561404875	27.5356735040931	4.57095137011209	1.08157034195389e-71	1.31074307996568e-68
Ier3	925.419602630881	3521.24325838008	1852.52020585656	2805.08381663065	2342.86157596569	2121.24229460609	44.5912456430364	34.2724334159325	69.0769959533057	73.4181808716124	69.4490849808697	43.3704352819783	2261.39512567833	55.6963960244558	5.34499961476494	3.73070611909073e-71	4.28324333062343e-68
Slfn4	3780.35	3732.43165453752	4568.44054757642	12611.5891111895	4024.37770502946	8023.65437741314	50.2837450868283	31.4163972979381	9.74162763444055	36.2196358966621	75.7626381609488	72.2840588032971	6123.47453735567	45.9513504800192	7.06419426702864	8.34758635814102e-67	9.10471244082441e-64
Lipg	507.45644522586	2240.10548781279	1315.43725196302	3091.98876769448	1768.35947057614	2191.7489235816	18.0262482386743	5.71207223598874	13.284037683328	6.85236354801716	22.7287914482846	4.13051764590269	1852.51605780898	11.7890051333659	7.30937760559384	3.80918855987607e-66	3.95683996405412e-63
Fosl2	1709.22345310571	3920.99272253523	2915.59317827924	4712.76657321246	4039.64686397669	3864.77050541479	238.13622673196	283.699587720774	227.59984564102	202.63417920565	262.643812291289	230.276358759075	3527.16554942069	240.831668391628	3.87272239141858	4.60986188649059e-66	4.57088759963208e-63
Clec5a	1093.5883083162	1224.03070425942	1301.57108275751	2639.52554978726	1162.36472485793	2189.73444846801	92.0287410079687	79.9690113038424	46.0513306355371	60.6923628538662	47.9830041686009	79.5124646836269	1601.80246974105	67.7061524422404	4.56259900745058	8.18577342876573e-61	7.76367224239546e-58
1110002J07Rik	160.301163898867	154.081329849557	195.050780157552	186.253050198816	169.86939328794	217.563312267291	14.2312486094797	6.6640842753202	10.6272301466624	8.81018170459349	8.83897445211069	8.26103529180539	180.51983827667	9.57212574666198	4.23017880091755	1.81618351582487e-57	1.64585244728808e-54
AA467197	274.380519802355	1381.34450956036	641.541428575078	1759.05658521104	1029.71390650386	1003.20860656584	16.128748424077	5.71207223598874	3.54241004888747	10.7679998611698	6.31355318007906	11.3589235262324	1014.87425936976	8.97061787940575	6.82026897764746	1.88623412405804e-57	1.64585244728808e-54
Ptafr	1783.96510007696	1647.48498839142	1442.08159737337	2653.63562934777	1806.53236794422	2513.05770419857	246.674975897648	230.386913518213	278.079188837667	223.191269849702	170.465935862135	229.244	1974.45956455538	229.673668885494	3.10207615442871	5.29274037239585e-57	4.44060917244012e-54
Gpr84	348.139	492.413760428304	267.154860026221	583.216621834676	534.42056315307	590.241208280706	0.948749907298647	3.80804815732583	2.6568075366656	0	2.52542127203163	1.03262941147567	469.264289628879	1.82860938079956	8.0041457632696	2.70820563835229e-56	2.18802954796359e-53
Timp1	563.512680454299	4938.14499790573	2297.16203171335	6718.27921474718	3987.15913009559	4007.7982384794	44.5912456430364	31.4163972979381	24.7968703422123	52.8610902275609	53.0338467126641	22.7178470524648	3752.00938223259	38.2362162126461	6.61937420207218	5.7424748996605e-56	4.47379812361408e-53
Tnip3	332.403640477405	545.210859467663	312.451012764231	720.554729557035	417.038903746235	543.908280668227	21.8212478678689	11.4241444719775	14.1696401955499	5.87345446972899	6.31355318007906	4.13051764590269	478.594571113466	10.6220929718512	5.47293336509575	1.66371250303828e-55	1.25145601866473e-52
Trem3	698.244333547211	680.974828426014	562.042058463469	884.231652459024	700.472666704203	787.659769412136	30.3599970335567	29.5123732192752	19.4832552688811	13.7047270960343	65.6609530728223	20.6525882295135	718.937551502009	29.8956489866805	4.60755024289148	3.18957748898064e-55	2.31924811148746e-52
Socs3	5667.58041441208	14672.2060738561	10030.7868032683	12515.640570178	11922.3501704845	9776.24772623298	601.507441227342	493.142236373695	1108.77434530178	580.493083424882	455.838539601708	530.771517498496	10764.135293072	628.42119390465	4.09777723725049	9.10237549544853e-55	6.40513609863594e-52
Ptgs2	176.036247471762	537.668416747754	819.952805686014	1389.37250072551	925.692761175854	1269.1193215592	2.84624972189594	3.80804815732583	4.42801256110934	0	2.52542127203163	3.09788823442702	852.973675561015	2.78426999113163	8.24637074900842	1.18568009931892e-53	8.08263302704468e-51
Nlrp3	947.055342543612	1663.64736564836	1101.89824619812	2118.39327801885	1544.09369853869	1810.00588955704	75.8999925838917	140.897781821056	73.5050085144151	51.8821811492728	116.169378513455	72.2840588032971	1530.84897008411	88.4397335642312	4.11548896192576	1.10770073830233e-52	7.32223754706876e-50
Adora2b	177.019690195068	473.018907719968	357.747165502241	635.894252193937	483.841474140369	540.886567997848	12.3337487948824	14.2801805899719	11.5128326588843	20.5570906440515	8.83897445211069	7.22840588032971	444.734676291572	12.4585388367051	5.14883040233821	1.199190360646e-52	7.69386427268586e-50
Ccl7	263.56264984599	856.605994618166	631.372904491035	856.952165308693	798.768	727.225516004555	3.79499962919459	0	10.6272301466624	0.978909078288165	0	1.03262941147567	689.081184615906	2.73896137760347	7.89431395839172	2.6914535779418e-52	1.67746766712064e-49
Jun	1429.92571968682	2231.48555327575	1926.47310828597	2092.05446283922	1938.22886386408	1766.69467461494	277.034972931205	431.26145381715	286.935213959885	333.807995696264	285.372603739574	266.418388160724	1897.47706376113	313.471771384134	2.59708846481654	5.44765474503704e-52	3.30097612800661e-49
Rnd1	454.35053816734	1020.38475082189	503.804147800313	876.706276693416	810.219746637423	640.603086120356	33.2062467554526	30.4643852586066	51.3649457088684	41.1141812881029	45.4575828965693	15.4894411721351	717.678091040123	36.1827971799558	4.3100863609477	5.78364501796671e-52	3.40984952491691e-49
Itgam	1645.29967609082	2762.68901912073	1931.09516468781	5302.56789884204	2564.26438070054	3065.02388532114	180.262482386743	168.506130961668	123.984351711062	207.528724597091	185.618463494324	116.687123496751	2878.49000412718	163.76454610794	4.13617129524984	1.56048147302279e-51	8.95798496118925e-49
Trem1	936.237472587246	1842.5110072919	1080.63678674966	2496.54341024069	1573.67769399895	1970.15666108713	15.1799985167784	36.1764574945954	23.9112678299904	24.4727269572041	89.6524551571227	29.9462529327945	1649.96050532593	36.5565264814143	5.51047630779108	1.67609400824771e-51	9.37495248613217e-49
Serpine1	365.840693069806	2441.59645761606	1441.15718609301	2281.12952895014	1693.92232070839	2141.38704574195	36.0524964773486	43.792553809247	9.74162763444055	22.5149088006278	21.4660808122688	34.0767705786972	1727.50553869656	27.9407396854383	5.94965486958059	1.19107853140808e-50	6.49554677103397e-48
Clec4d	1119.15781912215	1786.48143280116	1172.15350350605	2179.53695611443	1525.00724985465	1713.31108410491	12.3337487948824	41.8885297305841	23.9112678299904	8.81018170459349	71.9745062529013	17.5546999950864	1582.60800758389	29.4121557180064	5.76404413546876	2.13283531144566e-50	1.13477242643599e-47
Ccl4	257.661993506154	1180.93103157423	524.141195968399	826.850662246258	714.787503217232	653.697174358665	21.8212478678689	11.4241444719775	23.0256653177686	10.7679998611698	8.83897445211069	5.16314705737837	693.011593478489	13.506863171379	5.66603867054103	3.71685647071328e-50	1.93046445362237e-47
Saa3	7837.05506202497	23420.3621371326	10213.820236781	20001.5081130173	19559.7926114024	12543.1292947434	0.948749907298647	2.85603611799437	0	14.6836361743225	1.26271063601581	0	15595.9445758503	3.29185547260522	12.2037792097084	5.5231296965312e-50	2.80189653953795e-47
Mmp14	4882.79312121395	7573.68998260514	5916.2321943523	9820.61537411938	7129.74290592248	7281.32029805669	909.851161099402	863.474919673631	813.868708731897	1265.7294382266	1099.82096396977	825.070899769063	7100.73231271166	962.969348578394	2.88264	6.20906913597399e-50	3.07828713936674e-47
Hdc	1624.6473789014	4099.85636417877	2071.60567930367	4346.84517660974	3657.91789029593	3734.83686058849	49.3349951795296	58.0727343992189	40.7377155622059	33.2829086617976	174.254067770182	40.2725470475513	3255.95	65.9924947700809	5.63283542337931	1.75490566030236e-49	8.5070026830746e-47
Rab44	482.870377143212	1493.40365854186	1244.25758337472	2449.50981170564	1449.6157775527	1607.55114064165	54.0787447160229	49.5046260452358	17.7120502444374	38.1774540532384	41.6694509885218	65.0556529229674	1454.53472482663	44.3663298284039	5.0366285615754	1.25877442384665e-48	5.96932723517193e-46
Wfdc21	711.029088950188	2119.42640429425	687.761992593455	1773.16666477155	1209.12652413382	1099.90341201797	31.3087469408553	8.56810835398311	11.5128326588843	13.7047270960343	51.7711360766483	16.5220705836108	1266.73568112687	22.2312702850027	5.84955674315559	4.53590413905895e-48	2.10523857211557e-45
Slc15a3	1453.52834504617	2449.13890033596	1956.9786805381	2710.07594758984	2343.81589839989	2412.33394851927	404.167460509224	381.756827771914	464.941318916481	391.563631315266	364.92337380857	340.767705786972	2220.97862007154	391.353386351404	2.50401831655946	9.60538773856293e-48	4.36524850268775e-45
Rap2a	1400.42243798765	1813.4187282294	1670.41118362416	2381.78142981516	1879.06087294356	2082.96726744795	429.783708006287	431.26145381715	402.063540548728	422.888721820487	369.974216352633	384.138141068951	1871.34365334131	406.684963602373	2.2015867974577	1.21337586514109e-47	5.40175124942608e-45
Htr7	277.330847972273	388.974545983846	449.263882258628	528.657647534012	362.642524996726	500.597065726127	10.4362489802851	27.6083491406123	15.9408452199936	7.83127262630532	30.3050552643795	30.9788823442702	417.911085745269	20.5167755959743	4.36200349130254	3.53569821364063e-46	1.54255441664714e-43
Il6	154.400507559031	956.812733611235	822.726039527117	2257.61272968262	992.495331569988	1528.98661121179	0.948749907298647	0.952012039331457	2.6568075366656	1.95781815657633	0	1.03262941147567	1118.83899219363	1.25800284189129	9.73668001171211	4.6375229451418e-46	1.98358677500634e-43
Msr1	917.552060844434	817.816289201494	859.702490741819	1860.64915804676	746.280143545895	1393.00954104474	58.8224942525161	66.640842753202	30.1104854155435	46.0087266795438	80.813480705012	23.7504764639405	1099.16828057086	51.0244177116263	4.43404208378217	4.9261947968268e-45	2.06653871726884e-42
Rhou	192.754773767962	539.823400382014	365.142455745181	599.208045336594	494.33902091659	458.293088340821	38.8987461992445	19.0402407866291	21.2544602933248	24.4727269572041	21.4660808122688	29.9462529327945	441.593464081527	25.846417996911	4.0927822535559	1.18222876488678e-44	4.8658751466491e-42
Trib1	1067.03535478694	1844.66599092616	1278.46080074832	1973.52979453089	1484.92570761817	1659.92749359489	273.23997330201	249.427154304842	224.057435592133	320.10326860023	217.18622939472	254.026835223016	1551.42419036756	256.340149402825	2.59681	2.62055613368587e-44	1.05860762037451e-41
Mrgpra2b	184.887231981515	269.372954282442	155.301095101748	260.566135884202	246.215188024093	344.47524442321	1.89749981459729	4.76006019665729	2.6568075366656	0	11.3643957241423	0	243.469641616202	3.44646054534375	6.23360514533285	4.84601599257423e-43	1.92201805203662e-40
Cd300lf	2493.02730358054	3772.29885177132	2865.6749691394	6897.00688918039	3441.28669773209	4636.31447391824	407.01371023112	414.125237109184	224.057435592133	269.199996529245	386.389454620839	376.909735188621	4017.6	346.282594878523	3.53674464076957	1.5988293703557e-42	6.22801140802487e-40
Serpinh1	4156.02894869087	5630.97223632017	4831.89776248117	4047.71148992679	5795.60014290821	4953.59430430804	715.35743010318	803.49816119575	967.963545858502	593.218901442628	1070.77861934141	563.815658665718	4902.63414743921	785.772052767864	2.6417385997596	1.64256111779314e-42	6.28611021465606e-40
Nupr1	569.413336794134	899.705667303357	550.024711818691	749.715560648769	776.818461440356	569.089219588052	119.54248831963	109.481384523118	146.124414516608	134.110543725479	101.016850881265	118.752382319702	685.794492932226	121.504677380967	2.49411792327173	3.82978241546404e-42	1.44039437260229e-39
Slc2a6	829.042	901.860650937616	666.500533145001	1011.22236850367	912.332247097027	921.622364465607	194.493730996223	151.369914253702	241.76948583657	171.309088700429	166.677803954087	187.938552888573	873.763396649304	185.593096104931	2.23336466882024	4.85668553821084e-42	1.79565658187341e-39
Acod1	1476.1475276822	2670.02472284757	1698.14352203518	3290.47055351241	2331.40970675527	2942.14090339239	0.948749907298647	3.80804815732583	2.6568075366656	0	17.6779489042214	1.03262941147567	2401.38948937084	4.35403065283119	9.16987394614691	2.20396787660627e-41	8.01289254338154e-39
Asprv1	1306.01193655028	1834.97	1133.32822973061	2051.60556809908	1895.28	2144.40875841232	104.362489802851	91.3931557758199	245.311895885457	120.405816629444	73.2372168889171	136.307082314789	1727.60123528155	128.50294288288	3.74582420736276	4.43818143174694e-41	1.58712278282176e-38
Tlr2	1463.36277227923	1737.99430103032	1222.99612392626	2190.82501976284	1833.25339610187	2791.05526987344	240.033726546558	278.939527524117	325.016121985426	299.546177956179	242.440442115036	255.059464634491	1873.24781382899	273.505910126968	2.77516360650288	5.27508410531751e-41	1.85597878505478e-38
Lilr4b	1395.50522437112	2185.15340513917	2015.21659120125	5944.10618286019	2017.43762590284	3335.97078809846	70.2074931400999	76.1609631465166	38.0809080255403	48.9454539144083	169.203225226119	98.099794090189	2815.5649695955	83.4496395904788	5.08122856812152	5.50785546617083e-41	1.90711681173096e-38
Dram1	1434.84293330335	1843.58849910903	1804.45081927745	1552.1087516568	1704.41986748461	1907.70793256597	400.372460880029	282.747575681443	441.915653598712	397.437085784995	251.279416567147	333.539299906643	1707.85313389954	351.215248736495	2.2800411049251	8.21484959609261e-41	2.79998014201819e-38
Lif	162.268049345479	863.070945520945	722.889621247422	1085.53545418906	953.368111767709	1036.44744594001	14.2312486094797	8.56810835398311	31.8816904399873	14.6836361743225	7.57626381609488	5.16314705737837	803.92993800177	13.6840157418743	5.86141219774332	1.03787789283708e-40	3.48311820836125e-38
Hp	5647.91155994596	10002.3565384156	4729.28811036037	10450.8655944891	7890.3378859814	8812.32138438207	135.671236743707	195.162468062949	49.5937406844246	67.5447264018834	463.414803417803	142.502858783643	7922.18017892909	175.648305682402	5.49799057769754	4.92126468418973e-40	1.62655254274113e-37
Smpdl3b	205.53952917094	266.140478831053	134.964046933662	390.378867840952	228.083061774257	321.308780616971	16.128748424077	21.8962769046235	10.6272301466624	19.5781815657633	12.6271063601581	17.5546999950864	257.735794194639	16.4020405660618	3.971	1.08359523898719e-39	3.52799202138308e-37
Dusp16	1745.61083386803	3076.23913790549	2661.38007617817	4610.23332840604	3013.75024720964	4191.11547381573	406.064960323821	506.470404924335	398.521130499841	434.635630759945	449.524986421629	371.746588131242	3216.38818289718	427.827283510136	2.91042512161861	1.21411821251401e-39	3.89481980702656e-37
Cd209a	12.7847554029771	5.38745908564884	2.77323384110264	2.82201591210327	1.90864486840382	2.01447511358603	243.828726175752	261.803310816151	230.256653177686	332.829086617976	93.4405870651701	300.495158739421	4.61509737063695	243.775587098693	-5.73227	3.44401386278894e-39	1.08880751308519e-36
Aoah	184.887231981515	276.915397002351	192.27754631645	358.396020837115	235.717641247872	339.439056639245	24.6674975897648	36.1764574945954	23.0256653177686	24.4727269572041	34.0931871724269	26.8483646983675	264.605482337425	28.2139832050212	3.23461870612649	5.59871199352036e-39	1.74471862038076e-36
Lox	1775.11411556721	828.591207372792	977.102723348497	2939.59990844091	1147.0955659107	2814.22173367968	84.4387417495796	89.489131697157	50.4793431966465	130.194907412326	77.0253487969646	81.5777235065782	1746.9542090533	85.5341993932086	4.35234803144241	5.70362188205727e-39	1.75237757373517e-36
Gzmb	189.804445598045	488.103793159785	428.926834090542	389.438195870251	662.299769336126	461.315	32.257496848154	43.792553809247	20.368857781103	32.3039995835095	34.0931871724269	18.5873294065621	436.647973177658	30.2339041001671	3.85391867061872	5.83631835836094e-38	1.76824234262897e-35
Lcn2	5142.42200016671	15280.9889505344	6406.1701729471	15996.126861772	11943.3452640369	13270.3548107479	203.03248016191	248.47514226551	30.1104854155435	148.794179899801	506.346965042341	172.449111716437	11339.9013433675	218.201394083591	5.70129842253567	9.79370486233784e-38	2.92657366941147e-35
Il12b	278.314290695579	489.181284976915	475.147398108919	567.225198332757	479.069861969359	749.384742254002	48.386245272231	25.7043250619493	34.5384979766529	32.3039995835095	10.1016850881265	46.4683235164053	506.387129389588	32.9171794164791	3.9346352994007	1.11284281962882e-37	3.26156370427026e-35
Olfm4	254.711665336236	561.373236724609	475.147398108919	1154.20450805024	400.815422364803	812.840708331961	14.2312486094797	28.5603611799437	6.19921758555308	9.78909078288165	30.3050552643795	12.3915529377081	609.848823152794	16.9127543933243	5.18572372684394	1.12137745402159e-37	3.26156370427026e-35
Pla1a	119.980012243324	335.099955127358	248.66663441887	475.980017174751	271.027571313343	283.033753458837	6.64124935109053	17.1362167079662	7.97042260999681	1.95781815657633	12.6271063601581	9.29366470328106	288.964657289414	9.27107964817818	4.97109873280397	1.17229446737429e-37	3.36479361990827e-35
Ccl17	127.847554029771	460.089005914411	487.164744753697	414.836339079181	318.743693023438	330.373918628108	13.2824987021811	2.85603611799437	12.3984351711062	9.78909078288165	1.26271063601581	16.5220705836108	356.509209238101	9.35180699896497	5.23437139371405	2.20791914025562e-37	6.25500625006962e-35
Tfec	417.963157405021	553.830794004701	501.955325239578	772.291687945595	568.776170784339	653.697174358665	86.3362415641769	126.617601231084	63.7633808799745	95.9330896722402	97.2287189732176	84.6756117410052	578.08571828965	92.425774010283	2.64618988612849	2.95997839374373e-37	8.27807290783664e-35
Creb3l1	366.824135793112	502.111186782472	300.433666119453	582.275949863975	490.521731179782	519.734579305195	50.2837450868283	59.9767584778818	64.6489833921964	25.4516360354923	64.3982424368064	40.2725470475513	460.316874840665	50.8386520794594	3.17997631520923	3.07888174712166e-37	8.50161094072302e-35
Cxcl5	1364.03505722533	2888.75556172491	3123.58571636194	6801.99902013958	4089.27163055519	4562.78613227235	7.58999925838918	2.85603611799437	23.9112678299904	56.7767265407136	16.4152382682056	13.4241823491838	3805.07218637988	20.1622417274128	7.55912560190048	6.92487947754813e-37	1.88824151154044e-34
S100a9	14242.2175189165	48577.6410834785	16889.9185035955	41107.3651196376	29875.0638026908	27912.567173848	1410.79111215309	1326.15277078872	826.267143903003	1049.39053192491	2998.93776053755	1117.30502321668	29767.4622003611	1454.80739042066	4.35515327538263	8.92933039076733e-37	2.4047458412864e-34
Tnfaip6	121.946897689935	237.048199768549	218.161062166741	282.201591210327	307.291823813015	324.33049328735	11.3849988875838	2.85603611799437	7.97042260999681	19.5781815657633	2.52542127203163	10.3262941147567	248.49667798932	9.1068924280211	4.75437062277819	1.59720375911834e-36	4.24895156114726e-34
Slc16a3	1126.04191818529	2685.10960828738	1470.73834706477	2872.81219852113	2356.22209004452	2166.56798466177	183.108732108639	250.379166344173	149.666824565496	134.110543725479	304.313263279811	156.959670544302	2112.91535779414	196.423033427983	3.4289722937748	2.40315422886375e-36	6.31595257210047e-34
Sod2	4030.14828010771	7877.54267503574	4795.84572254683	8384.20927485881	6456.94558981013	7161.45902879832	879.491164065846	855.85882335898	1028.18451668959	958.351987644114	1359.93935498903	745.558435085436	6451.02509519292	971.230713638832	2.73199448100013	2.72953699012488e-36	7.0883476074505e-34
Ccr1	933.287144417329	2146.3636997225	1467.0407019433	3361.02095131499	1821.80152689145	2590.61499607163	171.723733221055	193.258443984286	230.256653177686	242.769451415465	189.406595402372	164.188076424632	2053.35483672687	198.600492270916	3.36966666551255	3.42733685690129e-36	8.79575602311116e-34
Ly6i	134.731653092913	351.262332384305	176.562554550201	406.370291342871	288.205375128977	366.634470672657	11.3849988875838	2.85603611799437	12.3984351711062	20.5570906440515	8.83897445211069	7.22840588032971	287.294446195321	10.543990192196	4.7626	3.79577013289809e-36	9.62801507895801e-34
Olfr1033	952.955998883447	958.967717245494	1244.25758337472	1703.55693893967	940.961920123085	1104.93959980194	158.441234518874	193.258443984286	106.272301466624	84.1861807327822	156.576118865961	182.775405831194	1150.93995972806	146.918280899954	2.97073173257612	6.11225113990106e-36	1.53255915362991e-33
Abca8a	11.8013126796712	0	7.39529024294038	7.52537576560872	0	4.02895022717205	439.271207079273	503.614368806341	205.459782835473	348.491631870587	143.949012505803	323.213005791886	5.12515481923205	327.333168148227	-5.98518	8.54578264704716e-36	2.11838298480326e-33
Ifitm1	2792.97733418884	4139.72356141257	2164.9712186208	4270.65074698295	3339.17419727249	3397.41227906283	287.47122191149	304.643852586066	466.712523940925	396.458176706707	638.931581824001	264.353129337772	3350.81822292341	393.09508105116	3.09259823408188	9.58116281172084e-36	2.34835377050425e-33
Il10	109.162142286958	677.742352974624	241.27134417593	597.326701395192	396.998132627995	354.547619991141	9.48749907298647	15.2321926293033	11.5128326588843	13.7047270960343	3.78813190804744	14.4568117606594	396.174715575307	11.3636991876525	5.11115183811752	1.3606806204536e-35	3.29798745050832e-33
Tnf	775.93630868838	1340.39982050943	751.546370938816	1193.71273081968	995.358298872594	1090.83827400683	94.8749907298647	59.9767584778818	143.467606979943	108.658907689986	34.0931871724269	69.1861705688701	1024.63196730596	85.0429369364954	3.58535938036537	1.55505589229208e-35	3.72769112466587e-33
Dgat2	588.098748536947	1337.16734505804	890.208062993948	1493.78708947333	1595.6271099856	1470.5668329178	42.6937458284391	105.673336365792	33.652895464431	30.3461814269331	97.2287189732176	28.9136235213189	1229.24253149428	56.4180835966886	4.44980511793974	2.1500268765007e-35	5.09790068304199e-33
Nfil3	374.69167757956	1175.54357248858	639.692606014343	1043.20521550751	947.642177162498	896.441425545781	52.1812449014256	57.1207223598874	81.4754311244119	105.722180455122	46.7202935325851	41.3051764590269	846.202779049711	64.0875081387431	3.71975511925183	2.33136976265691e-35	5.4684408604944e-33
S100a8	10207.1520251923	30880.9154789392	10775.8622952445	28189.1169459996	20564.694134617	19814.3772172321	1004.72615182927	947.252	502.136624429799	724.392717933242	2085.99797069812	715.612182152642	20072.0196828708	996.686271029645	4.33236508207282	2.58311372349399e-35	5.99447263449977e-33
Metrnl	505.489559779249	776.871600150563	459.432406342671	902.104419902345	664.20841420453	688.950488846421	95.8237406371633	117.097480837769	121.327544174396	139.005089116919	113.643957241423	84.6756117410052	666.176148204297	111.928903958113	2.57275484370452	4.51082985040936e-35	1.03578149849294e-32
Mapk13	143.582637602666	302.775200613465	120.173466447781	282.201591210327	238.580608550478	202.454748915396	12.3337487948824	15.2321926293033	17.7120502444374	5.87345446972899	13.8898169961739	18.5873294065621	214.961375556685	13.938098756848	3.94567695233222	4.81205602840463e-35	1.09343948128769e-32
Steap4	1912.79609683004	2040.76950164378	1740.66644093209	2425.05234046741	1552.68260044651	2384.13129692906	66.4124935109053	122.809553073758	72.6194060021932	52.8610902275609	268.957365471368	70.2187999803458	2009.34971287481	108.979784711022	4.21016444739477	5.07966852275246e-35	1.14234937273528e-32
F7	79.6588605877804	320.015069687541	179.335788391304	255.862776030696	299.657	196.411323574638	3.79499962919459	8.56810835398311	1.77120502444374	0	1.26271063601581	6.19577646885404	221.823510435227	3.59880001874855	5.92987279239045	1.00352059976676e-34	2.23375493503185e-32
Cp	3070.30818216112	3241.09538592634	3424.94379376176	4034.54208233697	3589.20667503339	4630.27104857748	1073.98489506207	860.618883555637	936.967457930737	774.317080925939	770.253487969646	1133.82709380029	3665.06119463284	924.994816540719	1.98606086341928	1.46798010377808e-34	3.23459777614294e-32
Tubb6	907.717633611374	2242.26047144705	1369.05310622434	1980.11449832579	2176.80947241456	1816.0493148978	214.417479049494	212.298684770915	294.02003405766	182.077088561599	294.211578191684	178.644888185292	1748.66741615349	229.278292136107	2.93159410737047	2.23558651890055e-34	4.87670843232966e-32
Sbno2	5620.3751636934	8420.59855086914	7239.98914783863	8760.47806313925	8665.24770255336	7271.24792248876	2213.43353372774	2190.57970250168	2474.3734191479	1763.01524999699	2050.64207288968	2220.1532346727	7662.98942509709	2152.03286882278	1.83211327560505	2.77235566814541e-34	5.98773926187367e-32
Rhov	68.8409906314152	386.819562349587	128.493167971089	364.980724632023	230.946029076863	189.360660677086	4.74374953649323	2.85603611799437	2.6568075366656	0.978909078288165	3.78813190804744	4.13051764590269	228.240189223011	3.19235863723192	6.16917307277916	3.31199083550907e-34	7.07699348979765e-32
Plscr1	1295.19406659391	2106.4965024887	1529.90066900829	1569.98151910012	1771.22243787875	1418.19047996456	319.728718759644	246.571118186847	381.694682767625	345.554904635722	453.313118329677	297.397270504994	1615.16427917239	340.709968864085	2.24616161017995	3.34157114444466e-34	7.07699348979765e-32
Crispld2	1017.86321862164	1954.5701562734	1349.64046933662	2335.68850325081	1859.97442425953	1904.68621989559	190.698731367028	269.419407130802	217.85821800658	195.781815657633	166.677803954087	344.898223432875	1737.07049860626	230.889033258168	2.91080383093692	3.39973644094595e-34	7.13094718488412e-32
Msrb1	3020.15260327251	4804.53601258164	2960.88933101725	5291.27983519363	4235.28296298808	4074.27591722774	797.898672038162	629.279957998093	894.458537344087	905.490897416553	886.422866483101	600.990317478842	4064.40277704681	785.75687479314	2.37095336256665	3.51673405086582e-34	7.30609872243686e-32
Mcemp1	992.293707815684	2026.76210802109	1269.21668794464	2103.34252648764	1804.62372307581	1750.57887370626	187.852481645132	158.033998529022	171.806887371042	308.356359660772	106.067693425328	136.307082314789	1657.80293784185	178.070750491014	3.21713769199544	5.54345843195378e-34	1.14080190787396e-31
Fgr	3111.61277653997	3388.71176487312	2589.2759963095	4212.32908479948	3216.06660326044	3709.65592166867	909.851161099402	1057.68537569725	960.878725760727	927.026897138892	1090.98198951766	823.005640946112	3371.27535790853	961.571631693341	1.81003700640723	6.15394204726641e-34	1.25459898896327e-31
Adamts4	257.661993506154	522.583531307938	431.700067931644	965.129441939318	428.490772956658	838.021647251787	5.69249944379188	7.61609631465166	6.19921758555308	1.95781815657633	21.4660808122688	28.9136235213189	573.93124248225	11.9742226390268	5.60415179433316	7.29427590896239e-34	1.4733086544269e-31
Mefv	1023.76387496147	946.037815439937	807.011047760869	1478.73633794211	1106.05970124002	1392.00230348794	262.803724321725	248.47514226551	193.946950176589	210.465451831956	154.050697593929	207.55851170661	1125.60184680539	212.88341298272	2.4010065459561	7.43682698227461e-34	1.48832058524164e-31
Hbegf	241.926909933259	732.694435648243	558.344413341998	925.621219169872	616.492292494435	744.348554470037	42.6937458284391	70.4488909105278	27.4536778788779	59.7134537755781	53.0338467126641	38.2072882245999	636.571304176307	48.5918172217812	3.71310720320749	9.08638983573172e-34	1.79714905889408e-31
Pik3r6	301.916916054921	487.026301342655	314.299835324966	600.148717307295	384.59194098337	397.85883493324	80.643742120385	68.5448668318649	48.7081381722028	43.0719994446793	58.0846892567274	49.5662117508323	414.307090991075	58.1032745961153	2.83346254157422	9.1447485806016e-34	1.79714905889408e-31
Ms4a4a	577.280878580582	358.804775104213	286.56749691394	866.358885015704	439.942642167081	714.131427766246	55.9762445306202	47.6006019665729	47.8225356599809	68.5236354801716	37.8813190804744	50.598841162308	540.514350924627	51.400529646688	3.39198769719551	9.74771071694955e-34	1.89854072838873e-31
Adamts9	669.724494571339	574.303138530167	663.727299303899	1216.28885811651	572.593460521147	1072.70799798456	89.1824912860728	122.809553073758	57.5641632944214	75.3759990281887	114.906667877439	86.7408705639566	794.890874837937	91.0966241873061	3.1278709286619	1.01615448733481e-33	1.96162778643554e-31
Edn1	121.946897689935	126.066542604183	103.534063401165	142.982139546566	116.427336972633	183.317235336328	18.0262482386743	19.9922528259606	15.0552427077718	14.6836361743225	17.6779489042214	13.4241823491838	132.379035925135	16.4765852000224	3.00671262071519	1.14499386307398e-33	2.19095580079788e-31
Serpina3f	296.016259715085	237.048199768549	202.446070400493	193.778425964424	211.859580392824	210.51264936974	39.8474961065432	40.9365176912527	39.8521130499841	46.0087266795438	31.5677659003953	56.794617631162	225.276864268519	42.5012061764802	2.40233587655466	2.04053920168287e-33	3.87063670830523e-31
Rab32	1415.17407883723	1502.0235930789	1119.4620605251	1644.29460478551	1555.54556774912	1748.56439859267	359.576214866187	463.62986315442	475.568549063143	342.618177400858	424.270773701313	374.844476365669	1497.51071726142	406.751342425265	1.88014462395363	2.2321067258176e-33	4.19751518249871e-31
Csf2rb	5223.0643034778	6588.86246174853	5185.94728286194	8375.7432271225	6383.46276237658	8119.34194530848	1665.05608730913	1535.59541944164	1817.25635507927	1474.23707190198	1185.68528721885	1671.82701717912	6646.07033048264	1558.28	2.09225954589097	2.59675208002083e-33	4.84149998919438e-31
Has2	146.532965772584	130.376509872702	300.433666119453	151.448187282875	188.955841971978	286.055466129216	18.0262482386743	15.2321926293033	9.74162763444055	3.91563631315266	10.1016850881265	6.19577646885404	200.633772858135	10.5355277287586	4.24555833481018	3.48254785025827e-33	6.43799142419778e-31
Arg2	197.671987384492	360.959758738472	234.800465213357	542.767727094529	385.546263417572	448.220712772891	2.84624972189594	16.1842046686348	7.08482009777495	3.91563631315266	29.0423446283637	10.3262941147567	361.661152436886	11.5665915907631	4.99913165064143	5.13714023944211e-33	9.41693925909161e-31
Fgf23	284.214947035414	136.841460775481	361.444810623711	95.0078690408101	286.296730260573	243.751488743909	0.948749907298647	1.90402407866291	0	0	0	5.16314705737837	234.592884413316	1.33598684055665	7.45934363439018	1.44260240767371e-32	2.6224107434162e-30
Serpinb9	1739.71017752819	2786.39383909758	3406.45556815441	3122.09027075692	2674.96578306796	3148.62460253496	669.817434552845	749.233474953857	757.190147949697	642.164355357036	659.134952000254	661.915452755907	2813.04	689.909302928266	2.02747242472252	1.65737330885739e-32	2.98792903796819e-30
Vdr	178.986575641679	797.343944676029	695.157282836395	871.062244869209	791.133297953384	656.718887029044	65.4637436036066	32.3684093372695	46.936933147759	34.2618177400858	20.203370176253	32.0115117557459	665.06703883429	38.5409642934533	4.10312671408637	3.65888431340496e-32	6.54220511578819e-30
Gm26809	559.578909561075	1363.02714866916	1256.2749300195	1965.06374679458	1338.91437518528	1515.89252297348	161.28748424077	204.682588456263	125.755556735505	170.330179622141	150.262565685882	186.905923477097	1333.12527220051	166.537383036276	3.00087267486926	4.21152064421708e-32	7.46911474251638e-30
Csf3	333.387083200711	3746.43904816021	1632.51032112909	2490.89937841649	2789.48447517219	2031.59815205151	0.948749907298647	0	0	6.85236354801716	0	1.03262941147567	2170.7197430217	1.47229047779858	10.5113425571245	5.46969627141169e-32	9.6222543923044e-30
Fbln5	124.897225859853	113.136640798626	57.3134993827879	99.7112288943155	83.9803742097682	70.5066289755109	577.788693544876	711.152993380598	450.771678720931	565.80944725056	477.304620413977	447.128535168967	91.5909330201436	538.325994746651	-2.5568	7.97112020904507e-32	1.39047490711312e-29
Il22	110.145585010264	983.750029039479	665.576121864634	1027.21379200559	974.363205320151	1028.38954548567	0	0	0	0	0	0	798.239713120964	0	12.0783514271068	8.03153196553834e-32	1.39047490711312e-29
Ccl9	910.667961781292	2927.54526714158	1289.55373611273	4600.82660869903	1870.47197103575	2337.79836931658	191.647481274327	178.026251354982	93.873866295518	165.436	150.262565685882	182.775405831194	2322.81065234783	160.336867445434	3.85686653738279	3.78614222292056e-31	6.50322098037709e-29
Ppp1r3b	390.426761152455	535.513433113495	388.25273775437	792.045799330318	445.668576772293	594.270158507878	70.2074931400999	110.433396562449	60.220970831087	67.5447264018834	94.7032977011859	78.4798352721512	524.362911105135	80.2649533181427	2.71004952477239	4.18036753070765e-31	7.12426072772318e-29
Plk2	394.360532045678	1170.15611340293	1019.6256422454	909.629795667954	870.342059992143	876.296674409921	119.54248831963	151.369914253702	106.272301466624	140.962907273496	107.330404061344	145.60074701807	873.401802960672	128.513127065478	2.76411197532108	6.13767498827715e-31	1.03788559840525e-28
Lacc1	656.939739168362	769.329157430655	742.30225813514	1142.91644440182	860.798835650124	983.063855429981	181.211232294042	233.242949636207	114.242724076621	142.920725430072	148.999855049866	173.481741127913	859.225048369348	165.683204602453	2.3744417029908	1.45085934332729e-30	2.4345419781032e-28
Spp1	246.844123549789	419.14431686348	244.969	742.19018488316	313.972080852429	542.901043111434	11.3849988875838	5.71207223598874	20.368857781103	38.1774540532384	12.6271063601581	7.22840588032971	418.336789759615	15.916482533067	4.71133973345947	1.85572465023235e-30	3.09013568856248e-28
F630028O10Rik	1229.30340413241	1798.33384278958	1935.71722108964	5226.37346921525	1758.81624623412	3377.26752792697	146.107485723992	191.354419905623	38.0809080255403	147.815270821513	114.906667877439	149.731264663973	2554.3	131.332669503013	4.28185695127846	2.32011035066257e-30	3.83415812040555e-28
Ifng	550.727925051321	1903.9280408683	2054.96627625706	3013.91299412629	1905.78190110122	2156.49560909384	4.74374953649323	11.4241444719775	12.3984351711062	33.2829086617976	2.52542127203163	1.03262941147567	1930.97	10.901214754147	7.4601748373002	3.19732608707652e-30	5.24409558372085e-28
Gk	671.691380017951	1076.41432531264	957.690086460779	1625.48116537148	984.860752096372	1502.79843473518	188.801231552431	208.490636613589	192.175745152145	183.055997639887	246.228574023083	199.297476414805	1136.4893573324	203.008276899323	2.48607376959919	3.76084740805781e-30	6.12232278801292e-28
Slc9a9	108.178699563652	89.4318208217708	93.3655393171223	91.2451811580057	101.158178025403	84.6079547706131	291.266221540685	446.493646446453	343.613774742085	317.166541365366	347.245424904348	310.821452854178	94.6645622760945	342.767843642186	-1.85601	6.55049384051204e-30	1.05846276027355e-27
Junb	4474.66439104199	8974.42934487384	6175.06735285521	7937.3900887758	7559.18800131334	6210.62677518572	1212.50238152767	1147.17450739441	1783.60345961484	1479.13161729342	871.270338850911	1057.41251735109	6888.56099234098	1258.51580367206	2.45209663657416	7.8303415280975e-30	1.25547745758764e-27
Dll4	360.923479453277	988.059996307998	758.017249901389	499.496816442279	730.056662164462	630.530710552426	99.6187402663579	95.2012039331457	128.412364272171	79.2916353413414	75.7626381609488	98.099794090189	661.180819136972	96.0643960106923	2.78030253012413	7.88486346793377e-30	1.25547745758764e-27
Thbs1	2571.70272144501	16085.8753379303	10124.1523425854	25082.0774267739	16893.4157302422	15139.7877161558	1013.26490099495	1067.20549609056	693.426767069723	650.97453706163	801.821253870041	753.819470377242	14316.1685458554	830.085404244026	4.10822039398682	8.96004935914706e-30	1.4163370776843e-27
Gcnt2	1025.73076040809	1450.30398585667	1183.24643887046	2394.01016543427	1568.90608182794	1858.35329228311	143.261236002096	211.346672731583	73.5050085144151	118.447998472868	260.118391019257	113.589235262324	1580.09178744676	153.378090333757	3.36753106967071	1.05103787757255e-29	1.64944893966674e-27
Ccl12	77.6919751411686	243.513150671328	130.341990531824	241.75269647018	145.057009998691	192.382373347465	0.948749907298647	0	7.08482009777495	0	0	1.03262941147567	171.789866026776	1.51103323609154	6.72428496296428	2.58048288963084e-29	4.02076098245765e-27
Olfm1	400.261188385514	654.03753299777	491.786801155535	592.623341541687	626.035516836454	653.697174358665	154.646234889679	153.273938332365	108.043506491068	139.005089116919	162.88967204604	131.143935257411	569.740259212604	141.500396022247	2.01121406832932	2.64676210301883e-29	4.09478500108175e-27
Ankrd22	65.8906624614974	109.904165347236	63.7843783453608	124.168700132544	129.78785105146	88.6369049977851	2.84624972189594	3.80804815732583	0	1.95781815657633	5.05084254406325	2.06525882295135	97.0287770559806	2.62136956713545	5.26685375526454	3.20648589364699e-29	4.92579459746587e-27
Ptpn1	8549.06759369846	15497.5648057775	11311.0964265773	13256.8900830905	14261.3944567134	12901.7058649617	3295.0084280482	3168.29606689509	4148.16216724723	2585.29887575904	2784.27695241487	2975.00533446142	12629.6198718031	3159.34130413764	1.9989948729486	4.60010862220041e-29	7.01725660732026e-27
Podn	6.88409906314152	16.1623772569465	2.77323384110264	15.0507515312174	6.68025703941338	9.06513801113712	105.31123971015	102.817300247797	139.925196931055	121.384725707732	85.8643232490753	147.666005841021	9.43597612382644	117.161465281139	-3.64684	6.95016876397748e-29	1.05285403762087e-26
Sept4	118.996569520018	57.1070663078777	88.7434829152845	63.9656940076741	70.6198601309414	71.5138665323039	345.344966256707	449.349682564448	334.757749619866	538.399993058491	428.05890560936	366.583441073864	78.4910899023499	410.415789697123	-2.3852	1.10909323471848e-28	1.66853516014821e-26
Lilra6	333.387083200711	516.118580405159	399.34567311878	829.672678158361	381.728973680765	735.283416458899	61.668743974412	80.9210233431738	50.4793431966465	35.2407268183739	79.5507700689962	46.4683235164053	532.589400837113	59.054821819668	3.17569	1.1555159424963e-28	1.72646744997358e-26
Cpxm2	28.519838975872	21.5498363425954	46.2205640183774	27.2794871503316	27.6753505918554	36.2605520445485	179.313732479444	353.196466591971	185.09092505437	253.537451276635	199.508280490498	382.072882245999	31.2509381872634	258.786623023153	-3.04713	1.43112818221805e-28	2.12371633788467e-26
B430306N03Rik	771.01909507185	1075.33683349551	871.719837386597	1687.56551543776	1050.7090000563	1319.48119939885	181.211232294042	227.530877400218	154.980439638827	160.541088839259	262.643812291289	132.176564668886	1129.30524680781	186.514002522087	2.59982746826727	1.50679914636583e-28	2.22089976883947e-26
Cdkn1a	558.595466837769	1604.38531570623	973.405078227027	1563.39681530521	1551.72827801231	1190.55479212934	193.544981088924	147.561866096376	224.943038104355	141.941816351784	116.169378513455	165.220705836108	1240.34429103631	164.896964331833	2.90936082342812	1.70762226891904e-28	2.50000484390604e-26
Olr1	96.3773868839812	86.1993453703815	88.7434829152845	230.464632821767	74.4371498677491	225.621212721635	5.69249944379188	4.76006019665729	2.6568075366656	2.9367272348645	5.05084254406325	2.06525882295135	133.641	3.86036596316564	5.12256467446319	2.12038118356494e-28	3.0835996758857e-26
Galnt18	257.661993506154	712.222091122777	492.711212435903	921.858531287068	717.650470519837	552.973418679364	74.0024927692945	95.2012039331457	78.8186235877463	61.6712719321544	87.1270338850911	61.9577646885404	609.17961959185	76.4630651326621	2.99459345524949	3.71871230317483e-28	5.36307700946235e-26
Mmp19	197.671987384492	437.461677754686	280.096617951367	580.394605922572	501.019277956003	437.141099648168	32.257496848154	64.7368186745391	47.8225356599809	39.1563631315266	59.3473998927432	46.4683235164053	405.630877769548	48.2981562872248	3.07267082718628	3.73699324029649e-28	5.36307700946235e-26
Gsr	3807.89022464057	5741.95389348454	4190.35633390609	8052.15206920133	5181.97081771638	6104.86683172245	906.056161470208	986.284472747389	921.026612710743	1068.96871349068	1563.23576738758	887.028664457604	5513.19836177856	1055.4333987107	2.38553631455102	4.89817055085562e-28	6.98357466642905e-26
Slc39a14	691.36023448407	1272.51783603026	1087.10766571224	1421.35534772935	1362.77243604033	1483.66092115611	234.341227102766	215.154720888909	294.905636569882	208.507633675379	145.211723141818	260.22261169187	1219.79574019206	226.390592178437	2.42798404673745	7.76459538459961e-28	1.09984989428348e-25
Tmem38b	492.704804376272	510.73112131951	616.582324005154	721.495401527736	643.213320652088	732.26170378852	152.748735075082	168.506130961668	153.209234614383	200.676361049074	109.855825333376	130.111305845935	619.498112611547	152.517932146586	2.01960385929246	9.31717082405787e-28	1.31125654423225e-25
Oasl2	167.185262962008	192.871035266229	165.469619185791	313.243766243463	172.732360590546	266.917952550148	26.5649974043621	42.8405417699156	17.7120502444374	28.3883632703568	32.8304765364111	24.7831058754162	213.069999466364	28.8532558501499	2.88859879479983	9.88574079079758e-28	1.38235608724653e-25
Tmem252	86.5429596509219	228.428265231511	92.4411280367547	142.982139546566	130.742173485662	150.078395962159	10.4362489802851	14.2801805899719	5.31361507333121	14.6836361743225	12.6271063601581	12.3915529377081	138.535843652262	11.6220566859628	3.58227530738904	1.00117302518227e-27	1.3910565841609e-25
Kcne4	335.353968647323	402.981939606533	401.194495679515	418.599026961985	480.978506837763	514.69839152123	67.3612434182039	59.0247464385503	128.412364272171	92.0174533590875	59.3473998927432	66.0882823344431	425.634388209058	78.7085816191998	2.43007619563366	1.22147744852891e-27	1.68641196596263e-25
Gdf10	60.9734488449677	9.69742635416792	12.0173466447781	29.1608310917338	10.497546776221	16.1158009086882	604.353690949238	539.790826300936	712.910022338604	880.039261381061	217.18622939472	464.683235164053	23.0770667700928	569.827210921435	-4.62533	1.50560833018075e-27	2.06561887512974e-25
Sh3pxd2b	645.138426488691	1731.52935012754	1097.27618979628	1860.64915804676	1713.00876939243	1704.24594609378	222.956228215182	212.298684770915	218.743820518801	102.785453220257	176.779489042214	209.623770529562	1458.64130665758	190.531241049489	2.93606178563069	2.21550530785566e-27	3.02056454909772e-25
Slc46a3	317.651999627816	235.970707951419	216.312239606006	160.854906989886	241.443575853084	270.94690277732	822.566169627927	887.275220656918	774.902198194135	850.671989032416	815.711070866215	858.115040936285	240.530055467589	834.873614885649	-1.79586	2.40894556263103e-27	3.26389680144306e-25
Rab20	669.724494571339	1367.33711593768	1002.98623919879	1558.69345545171	1337.96005275108	1217.75020616275	108.157489432046	157.08198648969	210.773397908805	232.980360632583	88.3897445211069	107.39345879347	1192.40859401222	150.79607296295	2.98091185400829	3.03279635102509e-27	4.08379133341119e-25
Clmp	296.999702438391	286.612823356518	327.241593250112	371.56542842693	234.76331881367	374.692371127001	76.8487424911904	74.2569390678537	77.9330210755244	79.2916353413414	53.0338467126641	96.0345352672376	315.31253956877	76.2331199926353	2.04454647186185	4.70256980516465e-27	6.2933655048995e-25
Wfdc17	1174.23061162728	4073.99656056765	1857.1422622584	3511.52846662717	2132.91064044127	2544.28206845915	72.1049929546972	69.4968788711964	170.035682346599	171.309088700429	260.118391019257	40.2725470475513	2549.01510166349	130.556263489955	4.28907345071244	5.41249125450358e-27	7.19927342839885e-25
Irak3	1139.81011631157	2290.74760321789	1628.81267600762	2584.02590351589	1953.49802281131	2316.64638062393	445.912456430364	402.701092637206	441.915653598712	286.820359938432	246.228574023083	357.289776370583	1985.59011708137	363.47798549973	2.44854193099112	6.41516101774036e-27	8.48123166309019e-25
Scin	114.079355903488	523.661023125068	556.495590781263	451.522545936523	595.497198941993	497.575353055748	23.7187476824662	36.1764574945954	41.6233180744278	42.0930903663911	21.4660808122688	48.5335823393567	456.471844624014	35.6018794615843	3.67699012434272	8.51600036484713e-27	1.11908452987214e-24
Cdc42ep2	540.893497818262	687.439779328792	454.810349940833	865.418213045003	699.518344270001	702.04457708473	95.8237406371633	144.705829978381	129.297966784393	115.511271238003	185.618463494324	87.7734999754322	658.354126914604	126.455128684616	2.38312	9.68686184815005e-27	1.26532457697931e-24
Pglyrp1	1716.10755216885	2846.73338085685	1260.89698642133	2394.95083740497	2318.04919267644	2240.09632630766	300.753720613671	286.555623838769	479.110959112031	510.990538866422	260.118391019257	294.299382270567	2129.47237930602	355.304769286786	2.58244914236295	1.25368475425179e-26	1.62304778320908e-24
Entpd3	124.897225859853	117.446608067145	73.9529024294038	342.404597335197	97.340888288595	131.948119939885	1.89749981459729	1.90402407866291	5.31361507333121	0	3.78813190804744	0	147.998390320013	2.15054514577314	6.10333300806482	1.25742676887473e-26	1.62304778320908e-24
B3gnt7	129.814439476383	1166.92363795154	830.121329770057	722.436073498437	1005.85584564881	703.051814641523	61.668743974412	37.1284695339268	46.936933147759	28.3883632703568	13.8898169961739	30.9788823442702	759.700523497792	36.4985348778165	4.37362431389396	1.62067416175293e-26	2.07961095085167e-24
N4bp1	2569.7358359984	2628.00254197951	2410.86461919856	3765.50989871646	2844.8351763559	3744.90923615642	861.464915827171	886.323208617586	752.762135388588	614.754901164968	950.821108919907	893.224440926458	2993.97621806754	826.558451807446	1.85722068713199	1.96331815843804e-26	2.50455101217353e-24
Gpr35	878.214351912196	1134.59888343765	895.754530676153	1437.34677123127	1140.41530887128	1413.1542921806	242.879976268454	314.163972979381	175.34929741993	203.613088283938	328.304765364111	247.831058754162	1149.91402305152	252.023693178329	2.19149756139346	2.08157485228919e-26	2.63996940859514e-24
Ifitm6	570.39677951744	1433.06411678259	596.245275837068	1447.69416290898	1220.57839334424	1177.46070389103	153.697484982381	150.41790221437	108.043506491068	184.034906718175	171.728646498151	104.295570559043	1074.23990538023	145.369669577198	2.88629157241507	2.41469105377433e-26	3.04474396803661e-24
Cyp26b1	142.59919487936	270.450446099572	270.852505147691	247.396728294387	314.926403286631	249.794914084667	37.0012463846472	59.9767584778818	50.4793431966465	35.2407268183739	49.2457148046167	45.4356941049296	249.336698632051	46.229913964516	2.43160633920852	3.8976416868762e-26	4.88638826192629e-24
Camkk1	381.575776642701	896.473191851967	666.500533145001	1094.94217389607	685.203507756972	654.704411915458	107.208739524747	103.769312287129	149.666824565496	67.5447264018834	60.610110528759	72.2840588032971	729.899932534695	93.5139620185519	2.96064507671839	4.4164983666811e-26	5.5052283069018e-24
Il1f9	1304.04505110366	1818.80618731505	1534.52272541013	2536.05163301014	1780.76566222077	2262.25555255711	7.58999925838918	14.2801805899719	4.42801256110934	1.95781815657633	61.8728211647748	10.3262941147567	1872.74113526948	16.742520974263	6.82444151452297	4.63317453643086e-26	5.7425039396422e-24
Fam78b	96.3773868839812	199.335986169007	173.789320709099	153.329531224278	179.412617629959	168.208671984433	25.6162474970635	29.5123732192752	29.2248829033217	27.4094541920686	11.3643957241423	19.6199588180378	161.74225243346	23.7912187256515	2.74957605583717	4.80814215892968e-26	5.92569565281875e-24
Fcer1g	2913.94078915547	5223.68032944512	2566.16571430031	5568.77806655045	3886.00095207018	4112.55094438587	616.687439744121	920.595642033519	693.426767069723	760.612353829904	969.761768460144	516.314705737837	4045.18613265123	746.233112812541	2.43878495195549	7.4346237297881e-26	9.11117314840436e-24
Cd80	517.29087245892	1214.33327790525	1092.65413339444	1812.67	1019.21635972764	1379.91545280643	191.647481274327	162.794058725679	119.556339149952	200.676361049074	90.9151657931385	155.927041132827	1172.68083063895	153.586074520833	2.93132423865049	8.88983664081477e-26	1.08336813677505e-23
Fabp5	2207.82891382182	5314.18964208402	3644.95367848924	4164.35481429372	4297.31392121121	3542.45448724103	451.604955874156	436.021514013807	986.561198615161	579.514174346594	765.202645425582	526.640999852593	3861.84924285684	624.257581354649	2.62913128581308	1.16266649588333e-25	1.40902260784439e-23
Nod2	247.827566273095	416.98933322922	354.973931661138	492.912112647371	418.947548614639	516.712866634816	59.7712441598148	92.3451678151513	82.3610336366337	70.4814536367479	39.1440297164902	83.6429823295296	408.06055984338	71.2909852157279	2.51195188227063	1.26810763406005e-25	1.52831491322574e-23
Olfml1	11.8013126796712	4.30996726851907	9.24411280367547	0.94067197070109	9.54322434201911	8.0579004543441	62.6174938817107	100.913276169134	74.3906110266369	92.9963624373757	102.279561517281	106.360829381994	7.3162	89.9263557356888	-3.61496	2.04356073858282e-25	2.44935351381569e-23
Pygl	1519.41900750766	2481.46365484986	1674.10882874563	3778.67930630628	2118.59580392824	2862.56913640574	307.394969964762	361.764574945954	302.876059179879	319.124359521942	613.677369103685	292.234123447616	2405.80595629057	366.178576027306	2.71722662256642	2.26416208718755e-25	2.69893069780925e-23
Mmp25	427.79758463808	1088.26673530107	809.784281601971	1188.06869899548	1070.74977117454	1130.12053872176	40.7962460138418	54.2646862418931	46.0513306355371	16.6414543308988	142.686301869787	28.9136235213189	952.464601738816	54.8922737688794	4.12526010546053	3.38656188345098e-25	4.01491635465215e-23
Anxa2	3863.95	8499.25545351961	4206.07132567234	8324.00626873394	6204.05014474663	5958.81738598746	971.519905073814	1038.64513491062	1310.69171808836	1327.40071015875	1358.67664435301	747.623693908388	6176.0245064215	1125.75963441549	2.45584298621282	4.03243267343726e-25	4.75478304531677e-23
Alox5ap	1215.53520600613	1792.94638370393	903.149820919093	2038.43616050926	1682.47045149797	1727.41240990002	336.80621709102	343.676346198656	322.35931444876	438.551267073098	361.135241900522	280.875199921383	1559.99173875607	347.233931105573	2.16758929270325	4.24230791700397e-25	4.97536047857659e-23
Tma16	423.863813744856	488.103793159785	529.687663650604	516.428911914898	477.161217100956	484.481264817439	183.108732108639	178.978263394314	204.574180323252	214.381088145108	208.347254942609	203.427994060708	486.621110731423	198.802918829105	1.29246238978977	5.21889205542826e-25	6.08796317096856e-23
Ifitm3	2209.79579926843	4598.73507550985	2251.86587897534	3810.66215331011	3655.05492299332	3209.05885594254	467.733704298233	594.055512542829	669.515499239732	715.582536228649	784.14330496582	374.844476365669	3289.1954476666	600.979172273489	2.45260979645442	5.441009855433e-25	6.31330792480934e-23
Wisp2	5.90065633983559	5.38745908564884	3.69764512147019	0.94067197070109	7.63457947361529	3.02171267037904	79.6949922130863	51.4086501238987	159.408452199936	91.0385442807994	69.4490849808697	97.0671646787133	4.43045411027501	91.3444814128839	-4.37304	5.71207039604669e-25	6.59275680525727e-23
Egln3	186.854117428127	566.760695810258	427.078011529807	603.911	404.63271210161	493.546402828576	45.539995550335	34.2724334159325	76.1618160510807	55.7978174624254	18.9406595402372	38.2072882245999	447.130557481413	44.8200017074351	3.31082625325327	8.99149632432753e-25	1.03231842536253e-22
Gm14005	128.830996753077	262.908003379664	185.806667353877	298.193014712245	179.412617629959	162.165246643675	24.6674975897648	42.8405417699156	35.4241004888747	32.3039995835095	27.7796339923479	24.7831058754162	202.88609107875	31.2998132166381	2.69237562399904	9.35523690481833e-25	1.06845621906653e-22
Gas6	213.407070957387	93.7417880902899	70.2552573079336	111.93996451343	72.5285049993453	96.6948054521292	691.638682420714	960.58014768544	781.98701829191	1100.2938039959	527.81304585461	765.178393903474	109.761231886752	804.581848692007	-2.8744	9.52140197844799e-25	1.08177011853054e-22
Il7	20.6522971894246	22.6273281597251	16.6394030466158	27.2794871503316	19.0864486840382	31.2243642605834	238.13622673196	195.162468062949	245.311895885457	415.057449194182	87.1270338850911	219.950064644318	22.9182214151198	233.457523067326	-3.35122	1.00602570574469e-24	1.13706967591268e-22
Tfpi2	58.0231206750499	110.981657164366	107.231708522635	280.320247268925	111.655724801624	195.404086017844	6.64124935109053	7.61609631465166	10.6272301466624	2.9367272348645	10.1016850881265	6.19577646885404	143.936090741741	7.35312743404161	4.29595390475964	1.03211273619267e-24	1.16054160965499e-22
4930430E12Rik	27.5363962525661	160.546280752336	105.383	147.685499400071	120.244626709441	104.752705906473	0.948749907298647	1.90402407866291	1.77120502444374	2.9367272348645	2.52542127203163	0	111.024732497131	1.68102125288357	6.05820901956605	1.43592855074616e-24	1.6063254054347e-22
Slc7a11	2188.1600593557	2980.34236618094	4114.55460891595	5422.03323912108	2674.96578306796	5148.99839032588	721.99867945427	395.084996322555	406.491553109838	658.805809687935	277.796339923479	577.239841014901	3754.84240782792	506.236203252163	2.89044120324031	1.80174463130211e-24	2.00526823404206e-22
Lilrb4a	1041.46584398098	577.535613981556	1208.20554344038	3106.1	862.707480518528	2170.59693488894	92.0287410079687	138.993757742393	53.1361507333121	64.6079991670189	132.58461678166	137.339711726265	1494.4350440109	103.11516285977	3.85885164333244	1.82152418161348e-24	2.01699129430033e-22
Plin2	1753.47837565448	6065.20143862347	3357.46177029493	6849.97329064534	5471.13051527956	4582.93088340821	366.217464217278	547.406922615588	371.953055133185	455.192721403997	906.626236659353	413.051764590269	4680.02937898433	510.074694103278	3.19852548040233	2.42334070716073e-24	2.66983607000021e-22
Ets2	1828.22002262573	3599.90016103056	2283.29586250784	4098.50777634465	3408.83973496923	3351.07935145035	705.869931030193	877.755100263603	779.330210755244	610.839264851815	666.711215816349	658.81756452148	3094.97381815473	716.553881206447	2.11055707154776	2.64095642535498e-24	2.89496600315043e-22
Chrdl1	8.85098450975338	5.38745908564884	6.47087896257283	11.2880636484131	1.90864486840382	7.05066289755109	75.8999925838917	108.529372483786	92.1026612710743	114.532362159715	45.4575828965693	121.850270554129	6.82611566205717	93.062040324861	-3.76853	3.67023814170863e-24	4.0031287411616e-22
Angptl4	809.373361280781	1655.02743111132	1101.89824619812	1454.27886670388	1485.88003005238	1406.10362928305	85.3874916568782	188.498383787628	81.4754311244119	79.2916353413414	286.635314375589	131.143935257411	1318.76026077159	142.072031923877	3.21816988874587	3.85126596843543e-24	4.17967740474878e-22
Pla2g7	2042.61053630642	2972.79992346103	1806.29964183819	4303.57426595749	2530.86309550347	3574.6860890584	490.504	631.183982076756	357.783414937635	523.716356884168	654.084109456191	346.963482255826	2871.80559202083	500.705841280663	2.52039186993679	4.03460873039447e-24	4.35697796261509e-22
Litaf	1900.01134142706	4577.18523916726	2758.44326061676	4246.19327574472	3928.94546160927	3589.7946524103	716.306180010478	693.064764633301	1026.41331166515	709.70908175892	717.219641256982	691.861705688701	3500.09553849589	759.095780835588	2.20478527028723	5.72406135547003e-24	6.15096918267109e-22
Fos	274.380519802355	357.727283287083	232.951642652622	495.734128559474	351.190655786303	444.191762545719	67.3612434182039	79.0169992645109	38.9665105377622	81.2494534979177	45.4575828965693	46.4683235164053	359.362665438926	59.7533521885616	2.5860256126735	6.03691306088574e-24	6.45535399559615e-22
Mfsd7a	192.754773767962	224.118297962992	202.446070400493	397.904243606561	287.251052694775	336.417343968866	48.386245272231	34.2724334159325	17.7120502444374	31.3250905052213	7.57626381609488	23.7504764639405	273.481963733608	27.1704266196429	3.32133888935312	6.76814438477349e-24	7.20196593216824e-22
Maff	398.294302938902	1048.39953806726	603.640566080008	720.554729557035	790.178975519183	654.704411915458	69.2587432328012	84.7290715004997	170.921284858821	118.447998472868	61.8728211647748	84.6756117410052	702.628754012975	98.3175884951282	2.83364304187071	7.67094418180853e-24	8.12300856223161e-22
Fjx1	73.7582042479448	169.166215289374	123.871111569251	127.931388015348	107.838435064816	96.6948054521292	5.69249944379188	12.3761565113089	18.5976527566592	9.78909078288165	17.6779489042214	5.16314705737837	116.543359939811	11.5494159093736	3.34075964680878	1.1143969984898e-23	1.17436986111384e-21
Hk2	571.380222240746	982.672537222349	985.422424871805	1126.92502089991	1144.23259860809	1036.44744594001	281.778722467698	306.547876664729	271.879971252114	213.40217906682	214.660808122688	220.982694055794	974.513374963818	251.542041938307	1.95283442479715	1.47473307856985e-23	1.54662631615013e-21
Gm15931	136.698538539524	99.1292471759387	70.2552573079336	68.6690538611795	72.5285049993453	151.085633518952	1.89749981459729	8.56810835398311	5.31361507333121	0.978909078288165	8.83897445211069	9.29366470328106	99.7277059004789	5.81512857926525	4.12263225279642	1.48516253654527e-23	1.55011174986596e-21
Cxcl3	26.5529535292601	3779.84129449123	1002.98623919879	5784.19	1450.57009998691	1255.01799576409	0	0	0.885602512221868	2.9367272348645	1.26271063601581	1.03262941147567	2216.52675513521	1.01961163242964	11.1000840186007	2.4471280676074e-23	2.54198341270419e-21
Chil1	2052.44496353948	2826.26103633138	1795.20670647378	2917.02378114408	2570.94463773995	2962.28565452825	23.7187476824662	41.8885297305841	7.97042260999681	4.89454539144083	118.694799785486	29.9462529327945	2520.69446329282	37.8522163554615	6.06512504474905	2.4676910145763e-23	2.55119487165722e-21
Siglece	1945.24970669913	3216.31307413236	1874.70607658539	4027.01670657137	2553.76683392431	3123.44366361513	148.953735445888	398.89304447988	87.674648709965	142.920725430072	435.635169425455	132.176564668886	2790.08267692128	224.375648026691	3.63790525935926	2.73524106688895e-23	2.8144598411847e-21
Gpr88	9.83442723305931	3.23247545138931	3.69764512147019	4.70335985350545	0	1.00723755679301	83.4899918422809	70.4488909105278	60.220970831087	89.080726124223	64.3982424368064	54.7293588082107	3.74585753603621	70.3946968255227	-4.23113	2.78850642709115e-23	2.85579714556649e-21
Ehd1	7888.19408363687	12422.4031596891	8566.51933516606	11511.9435774399	10480.3689724054	9556.66993885211	2941.12471262581	2579.00061454892	3995.83853514507	3132.50905052213	3589.88633819296	2752.99001099415	10071.0165111982	3165.22487700484	1.66984142093027	3.00505277565419e-23	3.06318790879068e-21
Fkbp10	347.155281326994	541.978384016274	395.64802799731	693.275242406703	537.283530455676	577.147120042396	133.773736929109	140.897781821056	137.26838939439	132.152725568902	150.262565685882	103.262941147567	515.414597707559	132.936356757818	1.95553224271983	4.77170371127579e-23	4.84139277943117e-21
Tnfrsf23	89.4932878208397	212.265887974564	138.661692055132	328.29451777468	222.357127169045	285.048228572423	20.8724979605702	26.6563371012808	24.7968703422123	11.746908939458	30.3050552643795	18.5873294065621	212.686790227781	22.1608331690772	3.26716795541193	6.17029968205593e-23	6.23143135483185e-21
Tnfaip3	4485.48226099835	4815.31093075294	4154.30429397176	7483.04552692717	4880.40492850857	6259.98141546857	1318.76237114512	1192.87108528232	1297.40768040504	1241.25671126939	643.982424368064	1481.82320546759	5346.42155943789	1196.01724632292	2.15996734418274	6.45820452234895e-23	6.49213241707465e-21
Fcrlb	33.4370525924017	218.730838877343	147.905804858808	234.227320704571	222.357127169045	131.948119939885	6.64124935109053	14.2801805899719	2.6568075366656	7.83127262630532	7.57626381609488	4.13051764590269	164.767710690342	7.18604859433848	4.52164561377041	7.23006642772629e-23	7.23470958965236e-21
Ppfia4	115.062798626794	39.8671972338014	29.5811609717615	46.0929265643534	56.3050236179128	39.2822647149275	411.757459767613	523.606621632301	362.211427498744	516.863993336151	316.940369639969	346.963482255826	54.3652286215918	413.057225688434	-2.92597	7.9840807954498e-23	7.95272778410694e-21
Crem	350.105609496911	2209.93571693316	1718.48057020327	2109.92723028254	1949.6807330745	2060.8080411985	185.954981830535	173.266191158325	161.17965722438	239.833	200.770991126514	164.188076424632	1733.15631686481	187.532103657498	3.20840985956269	1.03428905849015e-22	1.02554461463201e-20
Bhlhe40	2010.15692643732	3802.46862265095	3272.41593250112	4342.14181675623	3650.28331082231	3601.88150309181	879.491164065846	794.930052841767	937.853060442959	878.081443224484	460.889382145772	606.15346453622	3446.55801870996	759.566427876174	2.18125289376203	1.70546220051454e-22	1.68339151321377e-20
H2-Q10	297.983145161697	447.159104108854	325.392770689377	675.402474963382	286.296730260573	433.112149420996	55.0274946233215	68.5448668318649	20.368857781103	39.1563631315266	78.2880594329804	35.1093999901729	410.891062434147	49.4158402984949	3.06175522108547	2.00532129826058e-22	1.97045400001154e-20
Pdk1	698.244333547211	607.705384861189	737.680201733303	737.486825029654	678.523250717559	742.334079356451	1339.63486910569	1411.83385432855	1585.22849687714	1621.0734336452	1445.80367823811	1597.47769955287	700.329012540894	1500.17533862459	-1.09881	2.31803947818353e-22	2.26752077027334e-20
Spint1	390.426761152455	616.325319398228	443.717414576423	757.240936414377	670.888671243944	553.980656236157	112.901238968539	98.0572400511401	129.297966784393	180.119270405022	78.2880594329804	91.9040176213349	572.096626503597	115.094632210568	2.31082112924234	2.62663825176999e-22	2.55792351893351e-20
Cd33	1545.97196103692	2075.24923979193	1956.9786805381	5400.39778379496	2094.7377430732	3636.12758002278	386.141212270549	407.461152833864	169.150079834377	249.621814963482	430.584326881392	214.78691758694	2784.91049804298	309.624250728434	3.16966	2.68487055822986e-22	2.60301183809894e-20
AI839979	127.847554029771	231.661	143.28374845697	311.362422302061	234.76331881367	222.599500051256	21.8212478678689	34.2724334159325	6.19921758555308	17.620363409187	5.05084254406325	19.6199588180378	211.919547389438	17.4306772734404	3.59431648874338	3.40701750219738e-22	3.28852565455459e-20
Retnlg	2272.73613356001	2805.78869180592	1407.87837999977	3754.22183506805	2216.89101465104	2547.30378112953	55.0274946233215	99.0092520904715	57.5641632944214	46.9876357578319	385.126743984823	48.5335823393567	2500.80330603572	115.374812015038	4.44269865966215	4.15635078755305e-22	3.99412493743093e-20
Nfkbiz	1407.30653705079	1844.66599092616	1820.1658110437	3044.01449718873	2074.69697195496	2528.16626755046	410.808709860314	369.380671260605	216.972615494358	407.226176567877	125.008352965565	372.779217542718	2119.83601261913	317.02929061524	2.74034483779401	4.84742243921312e-22	4.63779267934189e-20
Dusp1	2225.53088284132	5105.15622956084	2658.60684233707	5390.05039211724	4018.65177042425	3587.78017729671	404.167460509224	575.015	311.732084302098	496.307	979.863453548271	611.316611593599	3830.96271576291	563.066964066915	2.76724534005013	9.01328551456823e-22	8.58584324082058e-20
Plk3	467.135293570317	1046.24455443301	758.941661181756	1109.99292542729	877.022317031557	905.506563556919	230.546227473571	199.922528259606	227.59984564102	162.498906995835	125.008352965565	160.057558778729	860.80721920014	184.272236685721	2.22168695375812	1.02014909782771e-21	9.67544887826685e-20
Stra6	523.191528798755	2620.4600992596	1334.84988885074	1160.78921184514	1769.31379301034	1556.1820252452	166.031233777263	52.3606621632301	155.866042151049	41.1141812881029	29.0423446283637	107.39345879347	1494.1310911683	91.9679871335798	4.01934723328649	1.02480339666466e-21	9.67751571205321e-20
Tnfrsf12a	157.350835728949	422.376792314869	250.515456979605	441.175154258811	345.464721181092	317.279830389799	49.3349951795296	39.0324936125897	75.2762135388588	48.9454539144083	29.0423446283637	30.9788823442702	322.360465142188	45.4350638696701	2.81973779657339	1.25614838191203e-21	1.18000128255587e-19
Ccl6	652.022525551832	5154.72085314881	2057.73951009816	7283.62306913854	2858.19569043472	2952.21327896032	148.953735445888	255.13922654083	90.3314562466306	144.878543586648	357.347109992475	113.589235262324	3493.08582122206	185.039884512466	4.23988	1.26038461004638e-21	1.18000128255587e-19
Xbp1	4008.51254019498	6360.43419651702	5436.46273984154	6728.6266064249	6690.7545861896	7719.46863526165	1882.31981608052	2006.84137891071	1957.18155201033	2383.64360563168	1928.15914119615	1748.24159362832	6157.37655073828	1984.39784790962	1.63357136325913	1.27662593112935e-21	1.19009906246391e-19
Ankrd66	40.3211516555432	93.7417880902899	81.3481926723441	131.694075898153	62.9852806573262	88.6369049977851	6.64124935109053	5.71207223598874	0.885602512221868	0	6.31355318007906	2.06525882295135	83.1212323285735	3.60295601705526	4.55726621889333	1.44320802184489e-21	1.33966552291593e-19
Alas1	1322.73046284648	3599.90016103056	2022.61188144419	3682.73076529477	3221.79253786565	2920.98891469974	552.172446047813	584.535392149515	669.515499239732	653.911264296494	474.779199141946	517.347335149312	2795.1257871969	575.376856004135	2.27995735193761	1.50166560298182e-21	1.38802260438328e-19
Snx10	1392.5548962012	1094.73168620384	1088.0320769926	1714.84500258809	1032.57687380647	1536.03727410934	400.372460880029	447.445658485785	346.27058227875	471.834175734896	304.313263279811	365.550811662388	1309.79630165026	389.297825386943	1.74969250262724	1.58058984119358e-21	1.4548095694429e-19
Bcl3	2554.98419514881	3557.8779801625	3534.02432484513	2806.02448860135	4199.01871048841	2978.40145543694	681.202433440428	613.095753329458	1234.52990203728	778.232717239091	488.66901613812	697.02485274608	3271.72185911386	748.792445821744	2.12672871202778	2.03376626133493e-21	1.86405786658656e-19
Icam1	3750.85054668882	3464.13619207221	3238.21271512752	3566.08744092783	3521.44978220505	3782.17702575776	1196.37363310359	1130.99030272577	1639.25025012268	986.74035091447	779.092462421756	1078.0651055806	3553.8189504632	1135.08535081148	1.64591100606035	2.41381257769055e-21	2.19589623601107e-19
Lrat	38.3542662089313	26.9372954282442	46.2205640183774	13.1694075898153	23.8580608550478	24.1737013630323	331.113717647228	288.459647917431	268.337561203226	357.30181357518	87.1270338850911	393.431805772232	28.785549243908	287.628596666731	-3.32094	2.41594891648784e-21	2.19589623601107e-19
Mturn	171.119033855232	106.671689895847	121.097877728149	102.533244806419	124.061916446248	125.904694599127	466.784954390934	459.821814997094	487.966984234249	352.407268183739	776.567041149725	508.053670446031	125.23140955517	508.600288900295	-2.02065	2.80855760484625e-21	2.54215251419568e-19
Plet1	33.4370525924017	98.0517553588089	73.9529024294038	188.134394140218	108.792757499018	93.6730927817502	3.79499962919459	0.952012039331457	1.77120502444374	0	0	0	99.3403258002667	1.0863694488283	6.43452288034177	2.91439995979892e-21	2.6270545753328e-19
Sema4c	420.913485574939	983.750029039479	706.250218200806	1128.80636484131	782.544396045567	881.332862193886	148.004985538589	193.258443984286	114.242724076621	127.258180177461	227.287914482846	140.437599960692	817.266225982664	158.414974703416	2.36929881600554	3.4496675317684e-21	3.09675092748954e-19
1700011B04Rik	71.791318801333	64.6495090277861	65.6332009060958	54.5589743006632	58.2136684863166	64.4632036347528	0.948749907298647	2.85603611799437	0	0.978909078288165	0	1.03262941147567	63.2183125261579	0.969387419176143	5.98756010369909	4.79278924519426e-21	4.28483215551916e-19
Limch1	156.367393005643	29.0922790625038	88.7434829152845	71.4910697732828	53.442056315307	86.6224298841991	714.408680195881	715.913053577256	580.069645505324	651.953446139918	387.652165256854	612.349241005074	80.9598	610.391038613385	-2.91377	5.06563961956849e-21	4.51028010862315e-19
C1rl	118.996569520018	334.022463310228	156.225506382115	327.353845803979	271.027571313343	246.773201414288	19.9237480532716	37.1284695339268	43.3945230988715	30.3461814269331	46.7202935325851	30.9788823442702	242.399859623995	34.7486829983097	2.80571460515752	6.06755574829451e-21	5.37170234473248e-19
Nr4a3	315.685114181204	679.897336608884	1002.98623919879	834.376038011867	696.655376967395	916.586176681642	113.849988875838	127.569613270415	143.467606979943	122.363634786021	47.9830041686009	116.687123496751	741.03104694163	111.986828596261	2.72305820701818	6.08238048569232e-21	5.37170234473248e-19
Ccr5	478.936606249988	569.993171261648	659.105242902061	931.265250994079	731.010984598664	837.014409694994	154.646234889679	163.746070765011	184.205322542149	220.254542614837	103.542272153297	188.971182300048	701.220944283572	169.227604210837	2.04890857984027	7.87771719473518e-21	6.92921463249812e-19
Vcan	714.962859843412	450.391579560243	525.990018529134	1317.88143095223	671.842993678146	1381.92992792001	40.7962460138418	50.4566380845672	8.85602512221868	32.3039995835095	118.694799785486	20.6525882295135	843.833135080529	45.2933828031895	4.22838160796112	8.01843885052903e-21	7.02466767411407e-19
Obsl1	230.125597253588	249.978101574106	207.992538082698	256.803448001397	238.580608550478	237.708063403151	70.2074931400999	65.6888307138705	104.50109644218	84.1861807327822	75.7626381609488	61.9577646885404	236.864726144236	77.0506673130704	1.61715229022165	8.38429999361847e-21	7.31580480243174e-19
A730049H05Rik	57.039677951744	54.9520826736182	42.5229188969072	95.0078690408101	51.5334114469032	87.6296674409921	4.74374953649323	0.952012039331457	0	1.95781815657633	1.26271063601581	0	64.7809379084958	1.48604839473614	5.43732272196815	9.70714499591802e-21	8.43632115302613e-19
Gm5483	175.052804748456	1591.45541390067	616.582324005154	1561.51547136381	765.366592229933	906.513801113712	1.89749981459729	2.85603611799437	0	2.9367272348645	15.1525276321898	0	936.081067893622	3.80713179994099	7.99020648133734	9.91519003709246e-21	8.58293474083869e-19
Kcna2	88.5098450975338	48.4871317708396	35.1276286539668	66.7877099197774	27.6753505918554	50.3618778396506	348.191215978603	574.063259716869	185.976527566592	371.006540671215	583.372313839305	407.888617532891	52.8249239789373	411.749745884246	-2.96219	1.00087911855924e-20	8.62971426571192e-19
Gbp5	929.353373524105	858.760978252426	1222.0717126459	1080.83209433555	1106.05970124002	1083.78761110928	321.626218574241	351.292442513308	312.617686814319	446.382539699403	224.762493210815	355.224517547632	1046.81091185121	335.31764972662	1.64125564414562	1.07881653478728e-20	9.26508027159436e-19
Fabp7	76.7085324178626	239.203183402809	316.148657885701	133.575419839555	230.946029076863	203.461986472189	17.0774983313756	10.472132432646	18.5976527566592	31.3250905052213	27.7796339923479	10.3262941147567	200.00730151583	19.2630503555011	3.38280650259427	1.65131480817877e-20	1.41146961580917e-18
Procr	441.565782764363	1283.29275420155	761.714895022859	1528.59195238927	1057.38925709572	1263.07589621844	154.646234889679	140.897781821056	224.943038104355	203.613088283938	92.1778764291543	152.829	1055.9384229487	161.517862071097	2.70687127062415	1.65644183390092e-20	1.41146961580917e-18
Ltb4r1	169.15214840862	414.834349594961	195.97519143792	544.649071035931	358.825235259919	370.663420899829	49.3349951795296	37.1284695339268	16.8264477322155	32.3039995835095	65.6609530728223	37.1746588131242	342.349902772863	39.7382539858547	3.1146746525963	1.81819057405813e-20	1.54326883978615e-18
Tnc	144.566080325972	422.376792314869	397.496850558045	1001.81564879666	357.870912825717	613.407672086945	29.4112471262581	45.6965778879099	23.9112678299904	31.3250905052213	40.406740352506	74.3493176262485	489.588992818035	40.8500402213557	3.58546381726342	1.98326647513091e-20	1.67685949180254e-18
Sorcs1	59.9900061216618	117.446608067145	93.3655393171223	70.5503978025817	116.427336972633	124.897457042334	14.2312486094797	15.2321926293033	21.2544602933248	12.7258180177461	8.83897445211069	13.4241823491838	97.1128908872462	14.2844793918581	2.74833161940621	2.24720526300293e-20	1.89268477247668e-18
Cyp27a1	84.5760742043101	99.1292471759387	97.9876	99.7112288943155	68.7112152625376	73.5283416458899	481.016203000414	584.535392149515	338.300159668754	534.484356745338	200.770991126514	478.107417513237	87.2739504836586	436.202420033962	-2.3223	2.54773897402111e-20	2.13755299920371e-18
C5ar1	1496.79982487163	2125.89135519703	1263.67022026244	2784.38903327523	1848.5225550491	2344.84903221413	22.7699977751675	45.6965778879099	15.0552427077718	7.83127262630532	133.847327417676	13.4241823491838	1977.35367014493	39.7707667940024	5.64341579401268	2.5665951557016e-20	2.14512286308332e-18
Marco	8600.20661531037	5829.23073067205	2494.06163443164	10944.7183791072	3172.16777128715	6963.0332301101	608.148690578433	483.62211598038	144.353209492165	334.786904774553	923.041474927559	265.385758749248	6333.90306015308	459.889692417056	3.78441010889407	2.59678001038183e-20	2.16206714299501e-18
Lin28a	40.3211516555432	109.904165347236	59.162321943523	95.0078690408101	104.021145328008	90.6513801113712	7.58999925838918	3.80804815732583	2.6568075366656	6.85236354801716	6.31355318007906	13.4241823491838	83.178005571082	6.77415900494343	3.63035300203487	2.65709340560298e-20	2.20387207413778e-18
Fpr1	1603.99508171197	2217.47815965306	1375.52398518691	2956.53200391353	1883.83248511457	2673.20847572866	22.7699977751675	39.0324936125897	4.42801256110934	6.85236354801716	92.1778764291543	5.16314705737837	2118.42836521812	28.4039818305694	6.22911280102809	2.82970289331568e-20	2.33814920131774e-18
Ifit1	68.8409906314152	43.0996726851907	57.3134993827879	92.1858531287068	81.1174069071625	103.74546834968	12.3337487948824	7.61609631465166	7.08482009777495	7.83127262630532	11.3643957241423	6.19577646885404	74.3838151808239	8.73768500443511	3.09959121207508	2.86408105357386e-20	2.35762506047775e-18
Hck	3769.53595843163	4019.04447789404	3091.23132154908	4868.91812034884	4237.19160785649	4240.47011409858	1433.56110992826	1659.35698455473	1486.0410155083	1791.40361326734	1291.75298064418	1164.80597614456	4037.73193336311	1471.15361334123	1.45636861122053	3.81669947909203e-20	3.12998054274111e-18
Inhbb	495.655132546189	1477.24128128491	959.538909021514	1518.24456071156	1075.52138334555	1395.02401615832	185.006231923236	225.626853321555	209.002192884361	231.022542476007	97.2287189732176	220.982694055794	1153.53754717801	194.811538939029	2.56431901865252	4.37312194391922e-20	3.56841013020128e-18
Gm21188	190.787888321351	96.9742635416792	110.929353644106	208.829177495642	138.376752959277	225.621212721635	22.7699977751675	29.5123732192752	10.6272301466624	27.4094541920686	26.5169233563321	11.3589235262324	161.919774780615	21.3658170359564	2.9272220424843	4.38403738376246e-20	3.56841013020128e-18
Ctsc	5579.07056931455	6835.60808787125	6371.9669555735	7801.93332499484	6275.62432731177	7648.96200628614	2653.65349071432	3021.68621283804	3259.01724497648	2986.65159785719	2658.00588881329	2376.08027580552	6752.19421189201	2825.84911850081	1.25654333376524	4.58984568306137e-20	3.72204065911899e-18
Cd177	700.211218993823	1647.48498839142	779.278709349842	2173.89292429022	1465.83925893414	1730.4341225704	128.081237485317	119.001504916432	17.7120502444374	71.4603627150361	199.508280490498	61.9577646885404	1416.19020375497	99.6202000900436	3.83248399538314	4.73983118570621e-20	3.82943249944427e-18
Ifitm2	2368.13007772068	3108.56389241938	2331.36524908695	4198.21900523896	3435.56076312688	3081.13968622983	493.349951795296	727.337198049233	356.012209913191	379.816722375808	925.566896199591	306.690935208275	3087.16311230378	531.462318923566	2.53909859802507	4.82500223610529e-20	3.88385973352033e-18
Pirb	2239.29908096761	2694.80703464155	1871.93284274428	3511.52846662717	2249.3379774139	2946.16985361956	878.542414158547	1002.46867741602	768.702980608582	888.849443085654	844.753415494579	863.278187993663	2585.51254266901	874.432519792841	1.56398469175929	5.56570793122103e-20	4.46361591219322e-18
Adamtsl4	316.66855690451	420.22180868061	315.224246605334	886.112996400427	522.014371508445	518.727341748402	77.797492398489	115.193456759106	100.073083881071	80.2705444196295	50.5084254406325	73.3166882147728	496.494886974621	82.8599485189502	2.57969907659189	5.99105576274916e-20	4.78713884280623e-18
Gm15832	382.559219366007	229.505757048641	279.172206670999	562.521838479252	281.525118089564	458.293088340821	36.0524964773486	19.9922528259606	13.284037683328	83.207271654494	29.0423446283637	27.8809941098432	365.596204665881	34.909899563223	3.38906216654371	6.03604945477483e-20	4.80548842359336e-18
Tnip1	3079.15916667087	5003.87199875065	3305.69473859435	3993.15251562613	4627.50948344507	3941.32055973106	1288.40237411156	1338.52892730003	1798.65870232261	1225.59416601678	1151.59210004642	1301.11305845935	3991.78474380302	1350.64822137613	1.56303398220343	6.64992772675183e-20	5.27496448841325e-18
Ptx3	29.5032816991779	477.328874988487	299.509254839085	875.765604722715	481.932829271965	274.975853004493	0.948749907298647	0	0.885602512221868	1.95781815657633	0	0	406.502616420987	0.632028429349474	9.27671328435562	6.76620547635802e-20	5.31117144413029e-18
Prdm1	413.045943788491	497.801219513953	582.379106631555	615.199468838513	488.613086311379	549.951706008985	178.364982572146	188.498383787628	148.781222053274	200.676361049074	119.957510421502	201.362735237756	524.498421848813	172.940199186897	1.59885460053226	6.76939265701939e-20	5.31117144413029e-18
Rhoc	549.744482328015	1551.58821666687	756.168427340653	1307.53403927451	1003.94720078041	915.578939124849	185.006231923236	198.970516220275	239.112678299904	271.157814685822	202.03370176253	151.796523486924	1014.09355091922	208.012911063115	2.28490733974937	6.78656657053614e-20	5.31117144413029e-18
Serpinb6b	1355.18407271557	2236.8730123614	2636.42097160824	2448.56913973494	2565.21870313474	2679.25190106941	649.893686499573	827.298462179036	665.087486678623	627.480719182714	844.753415494579	683.600670396896	2320.25296677072	716.35240673857	1.69592552389665	6.79296246865476e-20	5.31117144413029e-18
Fcer2a	867.396481955831	340.487414213007	541.705010295383	206.007161583539	307.291823813015	266.917952550148	4619.46329863711	3800.43206101118	5154.20662113127	2561.80505788013	1809.46434141066	3914.69809890428	421.634307401821	3643.34491316244	-3.11123	8.03882107694745e-20	6.26281582044756e-18
Kif1a	87.5264023742279	220.885822511603	191.353135036082	234.227320704571	190.864486840382	138.998782837436	24.6674975897648	34.2724334159325	15.9408452199936	5.87345446972899	17.6779489042214	24.7831058754162	177.309325050717	20.5358809125096	3.10828043937834	8.14837503488626e-20	6.32557484024943e-18
Atp1a2	39.3377089322372	12.9299018055572	24.0346932895562	18.8134394140218	23.8580608550478	14.1013257951022	191.647481274327	257.043250619493	213.43020544547	316.187632287077	63.1355318007906	263.320499926297	22.1791883485871	217.460766892243	-3.29223	8.8552474758688e-20	6.84994214321284e-18
Ptges	329.453312307487	1216.48826153951	709.023452041909	1167.37391564005	1065.02383656933	1066.6645726438	158.441234518874	187.546371748297	198.374962737698	148.794179899801	126.271063601581	138.37234113774	925.671225123682	159.633358940665	2.53443900713838	9.16154281199749e-20	7.06183374208174e-18
Fam217b	173.085919301844	229.505757048641	147.905804858808	252.100088147892	238.580608550478	260.87452720939	68.3099933255026	59.0247464385503	60.220970831087	64.6079991670189	64.3982424368064	64.0230235114918	217.008784186175	63.4308292850762	1.77463019720147	9.58670233312777e-20	7.36353255967779e-18
Gm36161	188.821002874739	64.6495090277861	138.661692055132	142.982139546566	142.194042696085	226.628450278428	24.6674975897648	11.4241444719775	1.77120502444374	9.78909078288165	13.8898169961739	8.26103529180539	150.656139413123	11.6337983595078	3.70142915479686	9.66795297296255e-20	7.39988512814754e-18
Il9r	92.4436159907575	159.468788935206	233.876053932989	114.761980425533	209.95093552442	152.092871075745	1005.67490173657	901.55540124689	1040.5829518607	742.013081342429	472.253777869914	740.395288028058	160.432374314109	817.079233680759	-2.34862	9.84553816778909e-20	7.50946047525004e-18
Fam20c	452.383652720728	1485.86121582195	925.335691647915	1854.06445425185	1322.69089380385	1152.27976497121	221.058728400585	143.75381793905	219.629423031023	167.393452387276	80.813480705012	179.677517596767	1198.76927886958	168.721070009952	2.8270611896239	1.07430280485817e-19	8.16544995999168e-18
Ikbke	2630.70928484337	3197.99571324115	2513.47427131936	4956.40061362404	2754.17454510672	3782.17702575776	665.073685016351	709.248969301936	925.454625271852	726.350536089819	300.525131371763	676.372264516566	3305.82190898207	667.170868594715	2.30814525779987	1.27821612812039e-19	9.68159952042295e-18
Dbp	63.9237770148855	109.904165347236	82.2726039527117	46.0929265643534	81.1174069071625	69.4993914187179	297.907470891775	456.965778879099	383.465887792069	435.614539838233	215.923518758704	313.919341088605	75.4683785341779	350.632756208081	-2.21881	1.3205311287123e-19	9.96749690025266e-18
Plod3	895.916320931703	1314.54001689832	1084.33443187113	1436.40609926056	1503.05783386801	1322.50291206923	491.452451980699	430.309441777819	421.546795817609	480.644357439489	527.81304585461	433.704352819783	1259.45960248316	464.245074281668	1.44044542675203	1.35702287643798e-19	1.02076196643511e-17
Nfkbia	7222.40335995876	11567.9521487052	8799.47097781868	11260.7841612627	10248.4686208943	9466.01855874073	2536.00850220928	2334.33352044073	3260.78845000092	3154.04505024447	1320.79532527254	2441.13592872849	9760.84963789674	2507.85112948274	1.9603200063634	1.41012789536269e-19	1.05706288348597e-17
Cd274	1607.9288526052	2481.46365484986	2260.18558049865	3030.84508959891	2056.56484570512	2631.91173590014	653.688686128768	665.456415492688	562.357595260886	609.860355773527	275.270918651447	633.001829234588	2344.81662652631	566.605966756984	2.04822244817936	2.03436801620763e-19	1.51978438032717e-17
Prelp	131.781324922995	164.856248020855	182.109022232407	119.465340279038	175.595327893152	119.861269258369	518.017449385061	589.295452346172	846.636001684106	486.517811909218	387.652165256854	755.884729200193	148.944755434469	597.333934963601	-2.00436	2.25253812196255e-19	1.67702616356625e-17
Cmbl	7.86754178644745	14.007393622687	4.62205640183774	9.4067197070109	0.954322434201911	7.05066289755109	74.0024927692945	117.097480837769	77.0474185633025	91.0385442807994	198.245569854483	58.8598764541134	7.31811614162268	102.71523045996	-3.81994	2.27133179222475e-19	1.68526638488404e-17
Ppm1n	73.7582042479448	74.346935381954	43.4473301772747	115.702652396234	70.6198601309414	97.7020430089222	11.3849988875838	9.52012039331457	1.77120502444374	8.81018170459349	5.05084254406325	2.06525882295135	79.2628375572119	6.43376789615836	3.61595348589614	3.02793812112432e-19	2.22677531087932e-17
Pkdcc	694.310562653987	785.491534687601	739.529024294038	839.079397865372	835.032129926672	884.354574864265	254.264975156037	377.948779614588	257.710331056564	363.175268044909	295.474	255.059464634491	796.299537381989	300.605517889048	1.40538648574018	3.02935708094707e-19	2.22677531087932e-17
P3h1	377.642005749478	436.384185937556	403.043318240251	553.115118772241	480.024184403561	434.119386977789	104.362489802851	155.177962411027	185.09092505437	146.836361743225	166.677803954087	121.850270554129	447.388033346813	146.665968919948	1.60946678227716	3.0317789829062e-19	2.22677531087932e-17
Mfap5	4.91721361652966	3.23247545138931	3.69764512147019	8.46604773630981	1.90864486840382	5.03618778396506	35.1037465700499	54.2646862418931	57.5641632944214	66.5658173235952	45.4575828965693	46.4683235164053	4.54303576301131	50.9040533071557	-3.48221	3.0598896850183e-19	2.23988032177816e-17
Rnf149	1462.37932955592	1712.1344974192	1596.45828119475	3234.97090724105	1925.82267221946	2826.30858436119	331.113717647228	481.718091901717	330.329737058757	361.217449888333	689.440007264634	333.539299906643	2126.3457119986	421.226383944552	2.33682977581618	3.31966364810697e-19	2.42191113109717e-17
Mrgpra2a	58.0231206750499	103.439214444458	36.9764512147019	73.372413714685	80.1630844729605	101.730993236094	1.89749981459729	0	0	0	3.78813190804744	0	75.6175462929916	0.947605287107455	6.48596809876428	3.58725158523847e-19	2.60841020267973e-17
Ccl11	149.483293942502	185.32859254632	210.765771923801	193.778425964424	150.782944603902	300.156791924318	14.2312486094797	16.1842046686348	25.6824728544342	42.0930903663911	2.52542127203163	19.6199588180378	198.382636817544	20.0560660981682	3.29254699854697	3.99142129127649e-19	2.89265329062809e-17
Zfp811	44.2549225487669	35.5572299652824	48.0693865791124	88.4231652459024	54.3963787495089	50.3618778396506	2.84624972189594	3.80804815732583	2.6568075366656	0.978909078288165	7.57626381609488	3.09788823442702	53.5104934880373	3.49402775744957	3.99070553998173	4.28847337958308e-19	3.09764100338495e-17
Il27	29.5032816991779	56.029574490748	65.6332009060958	63.025022036973	67.7568928283357	37.2677896013415	5.69249944379188	1.90402407866291	1.77120502444374	1.95781815657633	0	1.03262941147567	53.202626927112	2.05969601915842	4.63685260826861	4.86669986128053e-19	3.50370266580771e-17
Fscn1	5233.88217343417	16978.0385625138	13894.8259552046	10931.5489715174	14639.3061406573	9492.20673521735	1491.43485427347	1094.81384523118	2666.54916430005	1604.4319793143	527.81304585461	1577.85774073483	11861.6347564241	1493.81677161807	2.98898029351707	5.47201190148425e-19	3.92652854009794e-17
Dact1	50.1555788886025	26.9372954282442	19.4126368877185	29.1608310917338	20.9950935524421	42.3039773853065	179.313732479444	176.12222727632	220.515025543245	210.465451831956	98.4914296092334	173.481741127913	31.4942355390079	176.398267978019	-2.48955	7.00341770344228e-19	5.00893618960294e-17
Hyou1	4037.03237917085	4464.04859836863	4381.70946894217	3389.24111043603	5467.31322554275	5193.31684282477	1787.44482535065	1737.42197177991	2100.64915899027	1665.12434216817	1801.88807759456	1869.05923477097	4488.77693754753	1826.93126844242	1.29682219570151	7.23917485736323e-19	5.16063269080136e-17
Cxcr2	1596.12753992553	2249.80291416696	1590.91181351255	3747.63713127314	2071.83400465235	2598.67289652597	125.234987763421	168.506130961668	65.5345859044183	72.4392717933242	463.414803417803	54.7293588082107	2309.16438334275	158.309856441474	3.86966225827986	8.26596776733868e-19	5.8734143608054e-17
Snx18	2287.4877744096	2776.69641274341	2608.68863319722	4180.34623779564	3016.61321451224	3577.70780172878	1022.75240006794	1095.76585727051	1039.69734934847	1201.12143905958	770.253487969646	1013.00945265764	3074.59001239782	1023.76666439563	1.58615685998561	1.20982744584482e-18	8.56856360508406e-17
Ntng2	646.121869211997	1113.04904709505	892.056885554683	1759.99725718174	1010.62745781982	1154.29424008479	301.70247052097	318.924033176038	268.337561203226	193.823997501057	186.88117413034	248.863688165637	1096.02445949135	253.088820782878	2.11354880514669	1.31707619375986e-18	9.29796119439401e-17
Steap1	32.4536098690957	40.9446890509312	45.2961527380098	72.4317417439839	93.5235985517873	55.3980656236157	4.74374953649323	2.85603611799437	5.31361507333121	0.978909078288165	1.26271063601581	1.03262941147567	56.6746429295706	2.69794164226641	4.34706450646846	1.50782498094906e-18	1.06102239143299e-16
Arg1	17.7019690195068	473.018907719968	172.864909428731	1460.86357049879	417.993226180437	368.648945786243	1.89749981459729	1.90402407866291	3.54241004888747	4.89454539144083	2.52542127203163	6.19577646885404	485.181921438946	3.49327951241236	7.11735740647423	1.52881782337568e-18	1.07233543405521e-16
6530402F18Rik	486.804148036436	564.605712175999	594.396453276333	650.945003725154	864.616125386932	772.551206060241	200.186230440014	182.78631155164	227.59984564102	130.194907412326	102.279561517281	177.612258773816	655.653108110182	170.109852556016	1.94367050830397	1.74607221903977e-18	1.22079549314531e-16
Rtp4	40.3211516555432	76.5019190162136	69.330846027566	81.8384614509948	83.0260517755663	62.4487285211668	5.69249944379188	12.3761565113089	1.77120502444374	5.87345446972899	5.05084254406325	0	68.9111930745084	5.12735966555613	3.74406540041778	2.28460055324112e-18	1.59221330569974e-16
Cd44	5801.32862478169	7227.81510930649	5955.98187940811	9494.2022002861	6203.09582231242	8634.04033682971	2335.82227176927	2640.88139710546	2159.98452730914	2649.90687492606	3063.33600297436	2015.69261120051	7219.41066215409	2477.60394754747	1.54307913318368	2.45873163918877e-18	1.7081137572377e-16
Gzmc	35.4039380390135	70.036968113435	57.3134993827879	89.3638372166035	36.2642524996726	62.4487285211668	0	0	0.885602512221868	4.89454539144083	0	4.13051764590269	58.4718706287799	1.65177759159423	5.13597976517753	2.78421035110581e-18	1.92808776504832e-16
Tnfrsf9	489.754476206354	2588.1353447457	1386.61692055132	1966.94509073598	1863.79171399633	1601.50771530089	197.339980718119	111.38540860178	294.905636569882	184.034906718175	56.8219786207116	190.003811711524	1649.45854358943	172.415287156699	3.25632332496154	3.01505739162518e-18	2.08134373230733e-16
Ppp1r3d	152.433622112419	201.490969803267	131.266401812192	359.336692807816	176.549650327354	292.098891469974	38.8987461992445	45.6965778879099	41.6233180744278	29.367272348645	51.7711360766483	32.0115117557459	218.86270472217	39.8947603904369	2.45875834980265	3.21748768766803e-18	2.21407812046657e-16
Mapk6	1713.15722399893	1722.9094155905	1907.98488267862	2152.25746896409	1935.36589656148	2376.07339647472	937.364908411063	938.683870780817	823.610336366337	795.853080648278	933.143160015686	957.247464437949	1967.95804737806	897.650470110022	1.13273148026914	3.35858970179894e-18	2.30390804261139e-16
Ptgir	248.811008996401	252.133085208366	292.113964596145	309.481078360659	280.570795655362	363.612758002278	109.106239339344	124.713577152421	116.013929101065	96.9119987505284	109.855825333376	118.752382319702	291.120448469868	112.558991999406	1.37067514182332	3.74338446521066e-18	2.55981782834186e-16
Mycl	122.930340413241	43.0996726851907	44.3717414576423	53.6183023299621	53.442056315307	51.3691153964437	313.087469408553	372.237	252.396715983232	306.398541504196	238.652310206989	335.604558729594	61.4718714329645	303.062717201861	-2.30179	4.14761411257364e-18	2.82737669536505e-16
Myd88	1775.11411556721	2387.72186675957	1713.85851380143	2325.34111157309	2526.09148333246	2246.13975164842	728.639928805361	656.888307138705	1037.04054181181	840.882898249534	664.185794544317	653.654417464101	2162.3778071137	763.548648002304	1.50126217338608	4.20329663853924e-18	2.85640850071947e-16
Csf2ra	1132.92601724843	1633.47759476873	1490.15098395249	2670.56772482039	1612.80491380123	1612.58732842561	580.634943266772	532.174729986284	503.907829454243	474.77090296976	446.999565149598	551.42410572801	1692.08576050281	514.985346092445	1.71595696406128	4.40072933041689e-18	2.98128911843832e-16
Snai1	128.830996753077	437.461677754686	253.288690820708	498.556144471578	360.733880128322	299.149554367525	25.6162474970635	75.2089511071851	46.0513306355371	30.3461814269331	50.5084254406325	25.8157352868918	329.670157382649	42.2578118990405	2.96413320501093	4.72327726614584e-18	3.18989381683298e-16
Adam9	1474.18064223559	1238.0380978821	1569.65035406409	2094.87647875133	1435.30094103967	2141.38704574195	593.917441968953	627.37593391943	400.292335524284	479.665448361201	589.685867019385	562.783029254242	1658.90559328579	542.286676007916	1.61355117830992	4.91604347939681e-18	3.30983248331981e-16
Syt13	137.68198126283	409.446890509312	173.789320709099	224.82060099756	401.769744799005	206.483699142568	33.2062467554526	10.472132432646	50.4793431966465	35.2407268183739	32.8304765364111	25.8157352868918	258.998706236729	31.340776837737	3.04496734923707	5.14305705964201e-18	3.45201989843172e-16
Cxcl13	12449.4014343298	15982.4361234859	17075.7251709493	11700.0779715802	18386.9303397682	18262.2241422141	3092.92469779359	2638.9773730268	2976.5100435777	4581.29448638861	938.194002559749	2831.4698462663	15642.7991970546	2843.22840826879	2.45975450600438	6.45710820375715e-18	4.32071651401099e-16
Oas2	30.4867244224839	50.6421154050991	46.2205640183774	114.761980425533	58.2136684863166	79.571766986648	0.948749907298647	1.90402407866291	0	1.95781815657633	1.26271063601581	0	63.3161366240763	1.01221712975895	5.98530887243311	6.52199906150523e-18	4.350791667513e-16
Nos2	107.195256840346	288.767806990778	99.8364182796951	398.844915577262	256.712734800314	200.44027380181	18.0262482386743	34.2724334159325	11.5128326588843	13.7047270960343	32.8304765364111	7.22840588032971	225.299567715034	19.5958539710444	3.53109738350971	7.19539986514994e-18	4.78537965421893e-16
Ogn	5.90065633983559	1.07749181712977	3.69764512147019	3.76268788280436	0	2.01447511358603	71.1562430473985	135.185709585067	15.9408452199936	115.511271238003	73.2372168889171	75.3819470377242	2.74215937913765	81.0688721695173	-4.87613	7.79412926827294e-18	5.16781567957769e-16
Gpr171	1069.00224023355	2778.85139637767	3359.31059285567	2790.03306509943	2515.59393655624	3296.68852338353	418.398709118703	416.981273227178	598.667298261983	520.779629649304	200.770991126514	593.761911598512	2634.91329241768	458.226635497032	2.52293075802727	9.63836266915244e-18	6.3712497959058e-16
Ltbp4	588.098748536947	517.196072222289	507.501792921783	624.606188545524	489.567408745581	652.689936801872	1451.58735816693	2181.05958210837	1464.78655521497	1280.41307440092	1275.33774237597	1599.54295837582	563.276691295666	1542.12121177383	-1.45321	1.12544445814528e-17	7.41705299395202e-16
Abca13	75.7250896945567	130.376509872702	122.022289008516	249.278072235789	114.518692104229	238.715300959944	5.69249944379188	18.0882287472977	1.77120502444374	1.95781815657633	20.203370176253	5.16314705737837	155.105992312623	8.81271143429017	4.16458133763996	1.14914367193533e-17	7.55042772879435e-16
Gpr34	46.2218079953788	8.61993453703815	15.7149917662483	20.694783355424	14.3148365130287	22.1592262494463	160.338734333471	215.154720888909	105.386698954402	185.992724874751	119.957510421502	145.60074701807	21.287596736094	155.405189415184	-2.8668	1.25071574840731e-17	8.19312712785498e-16
Mfap4	36.3873807623195	39.8671972338014	25.8835158502913	18.8134394140218	22.9037384208459	38.2750271581345	202.083730254612	185.642347669634	425.974808378719	194.802906579345	84.6016126130594	322.18037638041	30.3550498065691	235.880963645963	-2.96235	1.37699938973017e-17	8.99337266095026e-16
Gfpt2	101.294600500511	377.122135995419	295.811609717615	254.922104059995	325.423950062852	317.279830389799	31.3087469408553	31.4163972979381	52.2505482210902	61.6712719321544	18.9406595402372	46.4683235164053	278.642371787698	40.3426579081134	2.78232341909398	1.44207530712175e-17	9.39027783568775e-16
Tnfrsf11b	29.5032816991779	66.8044926620456	153.452272541013	107.236604659924	97.340888288595	102.738230792887	10.4362489802851	8.56810835398311	6.19921758555308	5.87345446972899	1.26271063601581	11.3589235262324	92.8459617739405	7.28311059196642	3.65453678583233	1.46438931846866e-17	9.50719898603434e-16
Nadk	4195.3666576231	4596.58009187559	3637.5583882463	4681.72439817932	4542.5747868011	4780.34944453964	1952.52730922062	2060.15405311327	2358.35949004684	1713.09088700429	2242.57408956408	1796.77517596767	4405.69229454418	2020.58016748613	1.12461785037069	1.66713843547822e-17	1.07913821458522e-15
Bcl2a1a	583.181534920417	1443.83903495389	1060.29973858158	1402.54190831532	1004.90152321461	1076.73694821173	127.132487578019	113.289432680443	199.26056524992	327.934541226535	79.5507700689962	97.0671646787133	1095.25011469959	157.372493580438	2.79732597137358	1.80186584123076e-17	1.16289649291739e-15
Ptgis	0	2.15498363425954	0	0	0.954322434201911	4.02895022717205	49.3349951795296	100.913276169134	20.368857781103	76.3549081064769	90.9151657931385	55.7619882196864	1.18970938260558	65.6081985415115	-5.82888	1.97557625348773e-17	1.27124543933868e-15
Itga5	1160.46	2182.99842150491	1275.68756690721	3165.36118140917	1861.88306912793	2400.24709783775	150.851235260485	229.434901478881	165.607669785489	145.857452664937	595.999420199464	192.069070534475	2007.77329171466	246.636624987288	3.02741388337746	2.01229633354653e-17	1.29106565352894e-15
Fam13a	8.85098450975338	3.23247545138931	0.924411280367547	4.70335985350545	1.90864486840382	1.00723755679301	81.5924920276836	94.2491918938142	25.6824728544342	93.9752715156639	51.7711360766483	51.6314705737837	3.43785225336875	66.483672490338	-4.27671	2.19190296461655e-17	1.40217511056145e-15
Npy1r	59.9900061216618	20.4723445254656	23.1102820091887	11.2880636484131	17.1778038156344	11.0796131247231	297.907470891775	225.626853321555	363.982632523188	393.521449471842	78.2880594329804	400.660211652561	23.8530188741811	293.331112882317	-3.62122	2.51512967644953e-17	1.60424089947573e-15
Crisp3	7.86754178644745	3.23247545138931	9.24411280367547	0.94067197070109	12.4061916446248	5.03618778396506	106.259989617448	110.433396562449	92.9882637832962	199.697451970786	27.7796339923479	98.099794090189	6.45453024013387	105.876421669419	-4.03153	2.78507664695773e-17	1.77124378940921e-15
Kctd11	243.893795379871	419.14431686348	369.764512147019	553.115118772241	470.480960061542	436.133862091375	129.978737299915	138.041745703061	138.153991906611	94.954180593952	114.906667877439	96.0345352672376	415.422094219255	118.678309774703	1.80637709273199	2.91208412540965e-17	1.84663381138623e-15
Tha1	309.784457841368	881.388306412151	738.60461301367	786.401767506111	811.174069071625	534.84314265709	144.209985909394	111.38540860178	131.954774321058	189.908361187904	75.7626381609488	161.090188190205	677.032726083669	135.718559395215	2.31687602664605	2.99440380508016e-17	1.89333114794257e-15
Rasgrp4	525.158414245367	441.771645023205	414.136253604661	672.580459051279	476.206894666754	498.582590612541	203.03248016191	227.530877400218	168.264477322155	150.751998056377	181.830331586277	179.677517596767	504.739376200635	185.181280353951	1.44655572131168	3.01120753237104e-17	1.89845321130468e-15
Cxcl10	310.767900564674	279.07038063661	325.392770689377	269.972855591213	327.332594931256	395.844359819654	32.257496848154	103.769312287129	22.1400628055467	44.0509085229674	32.8304765364111	17.5546999950864	318.063477038797	42.1004928325491	2.91492640646049	3.31345830656804e-17	2.08299076367364e-15
Lpcat2	744.46614154259	1087.18924348394	748.773137097713	1420.41467575865	990.586686701584	1331.56805008036	275.137473116608	364.620611063948	281.621598886554	399.394903941571	280.32176119551	277.777311686956	1053.83298911081	313.145609981858	1.75036712042398	3.80941188238482e-17	2.38788824144662e-15
Car4	12.7847554029771	267.217970648183	119.249055167414	662.233067373567	190.864486840382	352.533144877554	0	0	0	0	0	0	267.480413385013	0	10.5009789390572	4.71796199861305e-17	2.94892902686949e-15
A730020M07Rik	1.96688544661186	5.38745908564884	5.54646768220528	8.46604773630981	8.5889019078172	6.04342534075808	63.5662437890093	51.4086501238987	113.357121564399	70.4814536367479	26.5169233563321	81.5777235065782	5.99986453322518	67.8180193294942	-3.49864	4.9387763343524e-17	3.07812762735895e-15
Nlrx1	384.526104812619	490.258776794045	329.090415810847	581.335277893274	501.973600390205	455.271375670442	166.979983684562	186.594359708966	155.866042151049	140.962907273496	167.940514590103	181.742776419719	457.075925228572	166.681097304649	1.45554374880374	5.39581105580263e-17	3.35339664875438e-15
Ninj1	1550.88917465345	2265.9652914239	1461.49423426109	2381.78142981516	2021.25491563965	2020.51853892678	622.379939187912	792.074016723772	719.994842436379	602.029083147222	810.660228322152	492.564229273896	1950.31726412001	673.283723181889	1.53461854916352	6.03984940000121e-17	3.74299076169393e-15
Samsn1	2062.27939077254	2786.39383909758	3032.06899960555	4188.81228553195	2468.83213728034	3589.7946524103	936.416158503764	748.281462914525	828.038348927447	1291.18107426209	768.99077733363	883.930776223177	3021.36355078304	909.473099694105	1.73197524618032	6.22520197596823e-17	3.8469279292853e-15
Nr1h3	1828.22002262573	1698.12710379652	1115.76441540363	1611.37108581097	1675.79019445856	1531.00108632538	476.272453463921	698.776836869289	559.700787724221	491.412357300659	703.329824260808	454.356941049296	1576.71231807013	563.974866778032	1.48368322193159	6.36492464669846e-17	3.92216006336385e-15
Mmp8	2342.56056691473	2660.3272964934	1932.01957596817	3505.88443480296	3190.29989753699	3678.43155740808	35.1037465700499	92.3451678151513	7.97042260999681	12.7258180177461	188.143884766356	18.5873294065621	2884.92055485406	59.1460615309771	5.61216592800144	6.73971805526712e-17	4.14141435655203e-15
Gm15056	23.6026253593423	334.022463310228	110.929353644106	154.270203194979	143.148365130287	95.6875678953362	3.79499962919459	1.90402407866291	9.74162763444055	7.83127262630532	0	9.29366470328106	143.61009642238	5.42759811198074	4.70319431589722	6.92236121399787e-17	4.24169627871207e-15
Stat3	5500.39515145007	9960.33435754758	7702.1947880224	8672.05489789335	9658.69735655754	8372.15857206352	3025.56345437538	2725.61046860596	3599.97421218189	2520.69087659203	1935.73540501224	2807.71936980236	8310.97252058908	2769.21563109498	1.58533942480915	7.6452165436568e-17	4.67150570541539e-15
Cyp7b1	235.042810870118	338.332430578747	365.142455745181	310.42175033136	323.515305194448	331.381156184901	53.1299948087242	32.3684093372695	50.4793431966465	119.426907551156	26.5169233563321	49.5662117508323	317.305984817459	55.2479650001601	2.51789920558064	8.39561647388951e-17	5.11569770283312e-15
Csf2	34.4204953157076	335.099955127358	178.411377110937	270.913527561914	205.179323353411	233.679113175979	0	1.90402407866291	5.31361507333121	0	0	0	209.617298607551	1.20293985866569	7.36796267637547	8.77681734162664e-17	5.33307781309871e-15
Prok2	135.715095816219	1224.03070425942	248.66663441887	1099.64553374957	501.019277956003	444.191762545719	0.948749907298647	0	0.885602512221868	0	12.6271063601581	2.06525882295135	608.878	2.75445293377167	7.85544660526856	9.15155007198371e-17	5.54533092417369e-15
Ak4	41.3045943788491	72.1919517476945	57.3134993827879	70.5503978025817	87.7976639465758	91.6586176681642	9.48749907298647	14.2801805899719	9.74162763444055	3.91563631315266	13.8898169961739	4.13051764590269	70.1361208211089	9.24087970877136	2.93265684048448	9.62261767057422e-17	5.81461999628548e-15
Mmp9	2272.73613356001	3829.4059180792	2278.67	4851.04535290552	3219.88389299725	3799.30006422324	101.516240080955	262.755322855482	74.3906110266369	85.1650898110704	724.795905073076	114.622	3375.1741946452	227.207505586837	3.89509524419351	9.95225690864093e-17	5.99719702224015e-15
Klhl2	999.177806878826	1232.65063879646	1178.62438246862	1817.37824739451	1211.03516900223	1371.85755235208	388.038712085147	502.662356767009	446.343666159822	561.893810937407	323.253922820048	427.508576350929	1301.78729948212	441.616840853394	1.55885681801931	1.35612974005165e-16	8.14948048195227e-15
Pdlim3	17.7019690195068	23.7048199768549	47.1449752987449	16.9320954726196	26.7210281576535	21.1519886926533	148.004985538589	149.465890175039	186.862130078814	185.013815796463	69.4490849808697	149.731264663973	25.5594794363388	148.087861872291	-2.53389	1.97172232656758e-16	1.18162502285014e-14
Dbn1	348.139	760.709222893617	552.797945659793	918.095843404264	626.035516836454	618.44385987091	172.672483128354	200.874540298937	212.544602933248	178.161452248446	174.254067770182	147.666005841021	637.370185452556	181.028858703365	1.81516915460545	2.0466005639284e-16	1.22313821100094e-14
G0s2	285.19838975872	1954.5701562734	969.707433105557	1952.83501117546	1186.22278571298	915.578939124849	144.209985909394	171.362167079662	139.925196931055	233.959269710871	113.643957241423	90.8713882098593	1210.68545252516	148.995327513711	3.02175038372459	2.06003151069362e-16	1.22780129437898e-14
Jdp2	383.542662089313	630.332713020915	472.374164267817	721.495401527736	627.944161704858	543.908280668227	125.234987763421	230.386913518213	87.674648709965	100.827635063681	140.160880597755	88.8061293869079	563.266230546477	128.848532506657	2.12844661739087	2.14047973185733e-16	1.27227315724075e-14
Lrrc25	835.926314810042	1243.42555696775	635.070549612505	1482.49902582492	1007.76449051722	1075.72971065494	227.699977751675	327.492141530021	259.481536081007	247.663996806906	386.389454620839	187.938552888573	1046.7359413979	272.777609946504	1.94115305047775	2.22246965231846e-16	1.31741720096943e-14
Il1rap	461.234637230482	483.793825891266	455.734761221201	1100.58620572028	478.115539535158	918.600651795228	116.696238597734	119.953516955764	77.0474185633025	117.46908939458	202.03370176253	109.458717616421	649.677603565601	123.776447148388	2.39526458414038	2.44818156340728e-16	1.44728001691508e-14
Fcgr3	1041.46584398098	3068.69669518558	1749.91055373577	3928.24614964775	2527.04580576666	2573.49195760615	282.727472374997	511.230465120992	240.883883324348	332.829086617976	631.355318007906	174.514370539389	2481.47616765381	362.256765997601	2.77693598572377	2.66885359017308e-16	1.57346951935231e-14
Etv6	1619.73016528487	1883.45569634284	1896.89194731421	2063.83430371819	1953.49802281131	2099.08306835664	1035.08614886282	1081.48567668054	847.521604196328	810.536716822601	848.541547402626	910.779140921544	1919.41553397134	922.325139147743	1.05707785577982	2.95518700157462e-16	1.73758623321695e-14
Gm13889	476.969720803377	751.011796539449	409.514197202823	762.884968238584	532.511918284667	507.647728623678	97.7212404517606	136.137721624398	168.264477322155	176.20363409187	59.3473998927432	140.437599960692	573.423388282096	129.68534555727	2.14139797869815	3.36237494721375e-16	1.97168943813228e-14
Gm13546	40.3211516555432	182.096117094931	158.074328942851	117.583996337636	210.905257958622	140.006020394229	21.8212478678689	16.1842046686348	23.0256653177686	13.7047270960343	5.05084254406325	8.26103529180539	141.497812063969	14.6746204643625	3.25237673314049	3.37284152015382e-16	1.97252452870336e-14
Plaur	1116.20749095223	5509.21566098451	3186.44568342693	5535.85454757591	4700.99231087862	3923.19028370879	591.071192247057	603.575632936144	766.046173071916	728.308354246395	239.915020843004	563.815658665718	3995.31766292116	582.122005335039	2.77841733119383	3.49305920468198e-16	2.03736880991799e-14
Ramp3	124.897225859853	1526.80590487288	780.20312063021	1238.86498541334	925.692761175854	630.530710552426	35.1037465700499	39.0324936125897	92.1026612710743	122.363634786021	18.9406595402372	34.0767705786972	871.16578475076	56.9366610597782	3.93244802639725	3.51403648861354e-16	2.04413845233642e-14
Enc1	555.645138667851	837.21114190983	700.703750518601	1018.74774426928	861.753158084326	907.521038670505	294.112471262581	350.340430473976	304.647264204323	304.440723347619	239.915020843004	319.082488145983	813.596995353399	302.089733046248	1.42829746559152	3.53201449053582e-16	2.04913202384437e-14
Csf3r	4552.35636618315	4294.88238307926	3571.9251873402	7125.59017806076	4043.4641537135	5629.45070491615	236.238726917363	484.574128019712	119.556339149952	110.616725846563	1117.49891287399	226.145841113173	4869.61149554884	382.438445653459	3.67177145839637	3.77906687578729e-16	2.18664628192106e-14
Hif1a	3600.38381002301	4486.67592652836	5806.22725198856	8851.72324429725	4635.14406291868	8211.00056297664	1708.69858304486	1737.42197177991	1309.80611557614	1890.27343017445	1171.79547022267	1457.04009959218	5931.85914312208	1545.83927839837	1.93998614577219	4.07735956007616e-16	2.35300321279104e-14
Ccl22	601.86694666323	2132.35630609981	2350.77788597467	1413.82997196374	1763.58785840513	1578.34125149465	246.674975897648	173.266191158325	336.52895464431	276.052360077263	65.6609530728223	264.353129337772	1640.12670343354	227.08942736469	2.85109776424356	4.79232166838069e-16	2.75830355868223e-14
A530064D06Rik	77.6919751411686	195.026018900488	116.475821326311	260.566135884202	118.335981841037	218.570549824084	6.64124935109053	16.1842046686348	6.19921758555308	13.7047270960343	36.6186084444586	21.6852176409891	164.444413819548	16.8388707977934	3.31015905511451	4.901905699187e-16	2.81395186637013e-14
Lrg1	2401.56713031308	4109.55379053294	1851.5957945762	4862.33341655393	3250.42221089171	3898.00934478896	171.723733221055	333.20421376601	89.4458537344087	143.89963450836	816.973781502231	121.850270554129	3395.58028127614	279.516247881032	3.60440049016511	5.13782443712865e-16	2.94164047956757e-14
Stxbp6	59.9900061216618	120.679083518534	135.888458214029	142.041467575865	121.198949143643	155.114583746124	14.2312486094797	36.1764574945954	15.0552427077718	22.5149088006278	21.4660808122688	9.29366470328106	122.485424719976	19.7896005213374	2.6301441242845	5.233500869086e-16	2.9885756010011e-14
Ccl20	2.95032816991779	113.136640798626	66.5576121864634	35.7455348866414	70.6198601309414	62.4487285211668	0	0	0	0	0	0	58.5764507822928	0	8.30922173415567	5.46418480328433e-16	3.11215998169306e-14
Rab15	120.96345496663	463.321	324.468359409009	419.539698932686	367.414137167736	348.504194650382	46.4887454576337	48.5526140059043	70.8482009777495	22.5149088006278	80.813480705012	28.9136235213189	340.701887748707	49.688595578041	2.78048140738594	5.88975145126043e-16	3.34580828535925e-14
Igf1	190.787888321351	42.022180868061	56.3890881024204	62.0843500662719	57.2593460521147	65.4704411915458	473.426203742025	674.976535886003	338.300159668754	491.412357300659	811.922938958167	459.520088106675	79.0022157669607	541.593047277047	-2.77656	6.37433256822673e-16	3.6116802764493e-14
Klhdc7a	3.93377089322372	0	2.77323384110264	0	0	0	94.8749907298647	42.8405417699156	77.0474185633025	51.8821811492728	16.4152382682056	74.3493176262485	1.11783412238773	59.5682813511349	-5.71539	7.2759287679846e-16	4.11184223173099e-14
Samd3	16.7185262962008	8.61993453703815	10.168524084043	15.9914235019185	12.4061916446248	11.0796131247231	55.0274946233215	76.1609631465166	48.7081381722028	58.7345446972899	54.2965573486799	80.5450940951025	12.4973688647581	62.2454653471855	-2.31242	8.97011294497098e-16	5.05483098868349e-14
Card9	248.811008996401	304.930184247725	236.649287774092	436.471794405306	337.830141707477	309.221929935455	91.0799911006701	91.3931557758199	66.4201884166401	133.13163464719	65.6609530728223	69.1861705688701	312.319057844409	86.1453489303355	1.85627915851084	8.99089769693406e-16	5.05483098868349e-14
Smim3	504.506117055943	1186.31849065988	740.453435574405	1319.76277489363	1224.39568308105	978.027667646016	265.649974043621	223.722829242892	283.392803910998	345.554904635722	215.923518758704	230.276358759075	992.24402815182	260.753398225169	1.92732245251309	9.12392493222775e-16	5.1164344080107e-14
Ldhd	46.2218079953788	399.749464155144	231.102820091887	188.134394140218	386.500585851774	251.809389198253	24.6674975897648	36.1764574945954	26.568075366656	27.4094541920686	17.6779489042214	37.1746588131242	250.586410238776	28.2790153934051	3.1442644332219	1.29465899828366e-15	7.24145933039995e-14
Fam129b	885.098450975338	1910.39299177108	831.045741050425	2201.17241144055	1420.03178209244	1419.19771752136	341.549966627513	451.253706643111	308.18967425321	313.250905052213	430.584326881392	293.266752859091	1444.48984914187	356.349222052755	2.01954116010667	1.32090882759727e-15	7.36938751028307e-14
Mapkapk2	5793.46108299524	9018.60650937616	5847.8257596051	8244.98982319505	7687.0672074964	7006.3444450522	2399.38851555828	2332.42949636207	3440.56575998196	2944.5585074908	1806.93892013863	2058.03041707102	7266.38247128669	2496.98526943379	1.54081920357234	1.48662984139338e-15	8.27279167350896e-14
Csf2rb2	1380.75358352153	1741.22677648171	1376.44839646728	2589.6699353401	1603.26168945921	2327.72599374865	597.712441598148	613.095753329458	684.570741947504	517.842902414439	400.279271617013	655.719676287053	1836.51439583641	578.203464532269	1.66666744245309	1.71173149230723e-15	9.50119867002289e-14
Rbm47	445.499553657587	372.812	465.903285305244	567.225198332757	499.111	737.297891572485	216.314978864092	185.642347669634	139.925196931055	155.646543447818	180.567620950261	179.677517596767	514.641455113762	176.295700909938	1.54614580980854	2.10493131134803e-15	1.16436849930946e-13
Hspb1	311.75134328798	449.314087743113	289.340730755042	407.310963313572	364.55116986513	337.424581525659	84.4387417495796	170.410155040331	71.7338034899713	104.743271376834	106.067693425328	106.360829381994	359.948812748416	107.292415744006	1.74653280963364	2.10839624657209e-15	1.16436849930946e-13
Il17a	5.90065633983559	156.236313483816	76.7261362705064	237.990008587376	125.970561314652	136.98430772385	0	0	0	0	0	0	123.301330620006	0	9.38370976906745	2.88289567166422e-15	1.58806783287079e-13
Fam78a	761.184667838791	596.930466689892	558.344413341998	514.547567973496	837.895097229278	634.559660779598	1744.75107952221	1602.23626219484	2720.57091754558	1501.64652609405	1681.93056717306	1855.63505242179	650.576978975509	1851.12840082525	-1.50878	3.52134470514381e-15	1.93487691178859e-13
Phlda1	87.5264023742279	279.07038063661	239.422521615195	346.167285218001	353.099300654707	314.25811771942	49.3349951795296	43.792553809247	62.8777783677526	39.1563631315266	16.4152382682056	45.4356941049296	269.924001369693	42.8354371435319	2.64875253847154	3.56080226509929e-15	1.95164172389136e-13
Ankrd33b	437.632011871139	745.624	708.099040761541	877.646948664117	756.777690322116	763.486068049104	275.137473116608	254.187214501499	293.134431545438	220.254542614837	176.779489042214	262.287870514821	714.877682853636	246.963503555903	1.53173426165335	3.82655549550694e-15	2.0920421448368e-13
Igsf6	2125.21972506412	1355.48470594925	1200.81025319744	2763.6942499198	1305.51308998821	2555.36168158387	454.451205596052	583.583380110183	250.625510958789	343.597086479146	556.855390482973	329.40878226074	1884.34728428378	419.753559314647	2.16700197070136	4.65515471331707e-15	2.53868862290746e-13
Fcgr2b	2434.02074018218	6151.40078399385	4710.79988475302	6565.89035549361	4951.97911107372	5798.66661445737	1469.6136064056	1568.91584081824	1408.99359694499	1261.81380191344	694.490849808697	1379.5928937315	5102.12624832562	1297.23676493708	1.97535409974109	4.73248553419673e-15	2.57442492376477e-13
Baiap3	19.6688544661186	9.69742635416792	30.5055722521291	17.8727674433207	15.2691589472306	20.1447511358603	111.95248906124	122.809553073758	164.722067273267	138.026180038631	41.6694509885218	125.980788200032	18.8597550998045	117.526754772575	-2.63776	5.28602328556393e-15	2.86839084455949e-13
Angptl2	97.3608296072872	70.036968113435	53.6158542613177	118.524668308337	49.6247665784994	113.81784391761	359.576214866187	634.992030234082	335.643352132088	269.199996529245	613.677369103685	302.560417562372	83.8301551310812	419.274896737943	-2.32196	5.44488205110981e-15	2.94726196185879e-13
Basp1	755.284011498955	1859.75087636598	1518.80773364388	2578.38187169169	1759.77056866832	1409.12534195343	366.217464217278	392.22896020456	527.819097284234	486.517811909218	428.05890560936	328.376152849264	1646.85340063704	421.536398678986	1.96584691281877	5.61427348521273e-15	3.03142974768392e-13
Rtn4rl2	104.244928670429	58.1845581250075	85.0458377938143	133.575419839555	91.6149536833835	105.759943463266	16.128748424077	18.0882287472977	13.284037683328	23.493817878916	34.0931871724269	19.6199588180378	96.4042735959092	20.7846631206806	2.23278383315504	5.8517341968451e-15	3.15184517950565e-13
Fas	659.89006733828	731.616943831113	720.116387406319	907.748451726552	705.244278875212	930.687502476744	148.004985538589	158.986010568353	211.659000421027	301.503996112755	69.4490849808697	192.069070534475	775.883938609037	180.278691359345	2.10341472611313	6.06062717468884e-15	3.25631825587838e-13
Adam8	509.423330672472	1584.99046299789	889.28365171358	2655.51697328918	1583.22091834097	1575.31953882427	280.829972560399	301.787816468072	317.931301887651	300.525087034467	232.33875702691	269.516276395151	1466.29247930639	283.821535228775	2.36870238650465	6.18185006752492e-15	3.3132893703437e-13
Sh2b2	403.211516555432	545.210859467663	451.112704819363	561.581166508551	614.583647626031	553.980656236157	177.416232664847	158.033998529022	230.256653177686	93.9752715156639	141.423591233771	190.003811711524	521.613425202199	165.184926472086	1.65734510605394	6.89926313394432e-15	3.68873838244758e-13
Htr1b	44.2549225487669	31.2472626967633	47.1449752987449	91.2451811580057	75.391472301951	76.550054316269	3.79499962919459	4.76006019665729	0	9.78909078288165	1.26271063601581	0	60.9723113867501	3.26781020745822	4.20647539566693	7.52618200436594e-15	4.01408641181513e-13
Ceacam10	33.4370525924017	61.4170335763968	23.1102820091887	88.4231652459024	53.442056315307	77.557291873062	5.69249944379188	7.61609631465166	0.885602512221868	4.89454539144083	5.05084254406325	2.06525882295135	56.2311469353764	4.36747417152014	3.69378667250314	7.83291081840242e-15	4.16749064860074e-13
Cstb	1201.76700787985	2910.3053980675	1514.18567724204	2719.48266729685	2074.69697195496	1839.21577870404	414.603709489509	388.420912047234	680.142729386395	704.814536367479	340.931871724269	347.996111667302	2043.27558352421	479.484978447031	2.0906805316992	7.96564829862378e-15	4.22780175148854e-13
Col8a2	3.93377089322372	1.07749181712977	0	2.82201591210327	4.77161217100956	0	27.5137473116608	189.45039582696	25.6824728544342	44.0509085229674	117.432089149471	58.8598764541134	2.10081513224439	77.1649150199344	-5.18995	8.0033993371148e-15	4.23752798883064e-13
Dgat1	532.042513308509	1788.63641643542	1031.64298889018	2125.91865378446	1545.04802097289	1212.71401837879	318.779968852345	255.13922654083	338.300159668754	338.702541087705	222.237071938783	350.061370490253	1372.66710196171	303.870056429779	2.17491453793634	8.96884105892577e-15	4.73719851959823e-13
Gng4	15.7350835728949	114.214132615755	103.534063401165	72.4317417439839	67.7568928283357	98.7092805657153	2.84624972189594	1.90402407866291	12.3984351711062	1.95781815657633	1.26271063601581	5.16314705737837	78.7301991213084	4.25539747027259	4.17466540863466	1.00164493428846e-14	5.26704962864287e-13
Tmem119	130.797882199689	303.852692430595	146.056982298072	594.504685483089	197.544743879796	348.504194650382	56.9249944379188	35.2244454552639	56.6785607821996	38.1774540532384	27.7796339923479	26.8483646983675	286.87686349027	40.272242236556	2.82812881541424	1.00202878696561e-14	5.26704962864287e-13
Wisp1	85.559516927616	190.716051631969	269.928093867324	307.599734419256	188.955841971978	306.200217265076	50.2837450868283	38.0804815732583	45.1657281233153	39.1563631315266	18.9406595402372	52.6640999852593	224.82657601387	40.7151795734042	2.45987311736289	1.02694232369005e-14	5.38502880984972e-13
Cmklr1	478.936606249988	714.377074757037	486.24033347333	890.816356253932	743.417176243289	778.594631400999	161.28748424077	191.354419905623	100.958686393293	57.7556356190017	223.499782574799	132.176564668886	682.063696396429	144.505428900395	2.24097406158963	1.04744098949765e-14	5.47934718103158e-13
Hilpda	217.340841850611	961.122700879754	530.612074930972	1253.91573694455	790.178975519183	578.154357599189	81.5924920276836	111.38540860178	144.353209492165	165.436	71.9745062529013	111.523976439373	721.887447954044	114.377537840767	2.65649879882205	1.09391583769443e-14	5.70877513958525e-13
Slco2b1	459.26775178387	367.424709641251	366.066867025549	126.990716044647	364.55116986513	246.773201414288	1293.14612364806	1455.6264081378	1579.02927929159	1273.5607108529	923.041474927559	1334.15719962657	321.845735962456	1309.76019941408	-2.02522	1.12495443470624e-14	5.85674368464962e-13
Il17f	12.7847554029771	258.598036111144	132.190813092559	320.769142009072	244.306543155689	225.621212721635	2.84624972189594	5.71207223598874	3.54241004888747	0	3.78813190804744	0	199.045083748846	2.64814398580327	6.23131777361402	1.13946003707662e-14	5.91813839256892e-13
Flot1	1389.60456803128	2793.93628181749	1602.00474887696	2414.7049487897	2245.5206876771	1881.51975608935	615.738689836822	575.015	928.111432808518	654.890173374783	726.058615709092	532.836776321447	2054.54849854698	672.108493301144	1.6118900945301	1.18157623791062e-14	6.12230500089838e-13
Zc3h12a	536.959726925038	1339.3223286923	904.998643479829	1381.8471249599	1413.35152505303	1226.81534417389	360.524964773486	383.660851850577	356.897812425413	293.67272348645	256.33025911121	296.364641093518	1133.88244888067	324.575208790109	1.80385420352352	1.29837878667078e-14	6.71157223991384e-13
Creg2	20.6522971894246	45.2546563194503	49.9182091398475	79.0164455388915	70.6198601309414	75.542816759476	9.48749907298647	0.952012039331457	3.54241004888747	3.91563631315266	6.31355318007906	1.03262941147567	56.8340475130052	4.20729001098547	3.76698030965344	1.31372979390986e-14	6.774870384007e-13
Ceacam18	36.3873807623195	43.0996726851907	37.9008624950694	69.6097258318807	43.8988319732879	58.4197782939947	1.89749981459729	7.61609631465166	0	5.87345446972899	6.31355318007906	0	48.2193753402905	3.6167672965095	3.76843622861855	1.36617147940322e-14	7.02869449332591e-13
Ralb	788.721064091357	1125.97894890061	761.714895022859	1235.10229753053	1062.16086926673	1086.80932377966	332.062467554526	438.877550131802	420.661193305387	269.199996529245	436.897880061471	330.441411672216	1010.08123309862	371.356749875775	1.4438854511519	1.43143344991499e-14	7.34712688857542e-13
Tgfbi	4398.93930134743	7097.43859943379	3601.50634831196	8956.13783304508	6411.13811296844	6261.99589058216	1762.77732776089	2101.09057080453	1968.69438466921	1983.26979261182	2075.9	1326.92879374624	6121.19268094814	1869.77619253378	1.71095282749208	1.54534013988748e-14	7.91315723274774e-13
Stfa1	8.85098450975338	73.2694435648243	17.5638143269834	47.9742705057556	25.7667057234516	37.2677896013415	0	0	0	0	0	0	35.1155013720183	0	7.56966299794908	1.59467759064284e-14	8.14667376165875e-13
Stum	16.7185262962008	21.5498363425954	12.0173466447781	16.9320954726196	9.54322434201911	20.1447511358603	87.2849914714755	119.953516955764	97.4162763444055	55.7978174624254	47.9830041686009	96.0345352672376	16.1509633723456	84.0783569449848	-2.38916	1.68761487577458e-14	8.60131563087542e-13
Fcgr4	240.943467209953	383.587086898198	211.690183204168	523.954287680507	295.839954602593	361.598282888692	22.7699977751675	71.4009029498593	14.1696401955499	21.5359997223396	73.2372168889171	10.3262941147567	336.268877080685	35.5733419410984	3.24813548810794	1.70700075972426e-14	8.67984022671914e-13
Eif1a	1613.82950894503	1520.3409539701	1779.49171470753	1790.09876024417	1753.09031162891	2065.84422898247	783.667423428682	860.618883555637	875.860884587428	988.698169071047	957.134662099986	720.77532921002	1753.78257974637	864.459225325467	1.02090013239459	1.86262271035694e-14	9.44912832644797e-13
A930007I19Rik	43.271479825461	106.671689895847	81.3481926723441	170.261626696897	116.427336972633	148.063920848573	23.7187476824662	21.8962769046235	12.3984351711062	17.620363409187	6.31355318007906	14.4568117606594	111.007374485293	16.0673646846869	2.77690452077152	1.89856597777063e-14	9.60912256127342e-13
Inava	19.6688544661186	51.7196072222289	40.6740963361721	73.372413714685	51.5334114469032	51.3691153964437	3.79499962919459	2.85603611799437	0	0.978909078288165	8.83897445211069	3.09788823442702	48.0562497637586	3.26113458533581	3.95917187904435	1.94475879534633e-14	9.82013156520484e-13
Vipr1	79.6588605877804	39.8671972338014	70.2552573079336	59.2623341541687	72.5285049993453	55.3980656236157	321.626218574241	312.259948900718	667.744294215289	265.284360216093	135.110038053692	326.310894026313	62.8283699844408	338.055958997724	-2.42794	1.97861692148924e-14	9.96802529454186e-13
Sgms2	243.893795379871	268.295462465312	284.718674353205	578.51326198117	348.327688483698	458.293088340821	22.7699977751675	65.6888307138705	16.8264477322155	31.3250905052213	102.279561517281	19.6199588180378	363.673661834013	43.0849811769656	3.08690993928522	1.99653766287734e-14	1.00351319304162e-12
Cers6	960.823540669895	637.875155740823	807.011047760869	1215.34818614581	749.143	1359.77070167057	305.497470150164	377.948779614588	234.684665738795	185.992724874751	266.431944199336	303.593046973848	954.995290472744	279.024771925247	1.77509758327639	2.02066338466393e-14	1.01330462236917e-12
Cd28	178.986575641679	100.206738993068	212.614594484536	124.168700132544	155.554556774912	196.411323574638	647.996186684976	556.927043008902	673.943511800842	580.493083424882	308.101395187858	681.535411573945	161.323748266896	574.832771946901	-1.83324	2.09273229320876e-14	1.04703812486367e-12
Bmp3	11.8013126796712	12.9299018055572	10.168524084043	2.82201591210327	5.72593460521147	10.0723755679301	75.8999925838917	67.5928547925334	85.9034436855212	76.3549081064769	23.9915020843004	112.556605850848	8.92001077575271	73.7165511839287	-3.05731	2.21981944761542e-14	1.10808103959457e-12
Ly6g	93.4270587140635	128.221526238442	57.3134993827879	219.176569173354	71.5741825651433	102.738230792887	11.3849988875838	12.3761565113089	3.54241004888747	10.7679998611698	27.7796339923479	11.3589235262324	112.075177811113	12.8683538045884	3.14832	2.26886643464546e-14	1.12997836541909e-12
Cilp	86.5429596509219	82.9668699189922	139.586	29.1608310917338	84.9346966439701	52.3763529532367	588.224942525161	448.397670525116	864.348051928543	523.716356884168	176.779489042214	757.949988023144	79.2613022657257	559.902749821391	-2.82063	2.27493842985775e-14	1.1304215696792e-12
Mfsd2a	44.2549225487669	99.1292471759387	100.760829560063	76.1944296267883	146.965654867094	92.6658552249572	18.9749981459729	12.3761565113089	14.1696401955499	19.5781815657633	2.52542127203163	7.22840588032971	93.3284898339347	12.4754672618261	2.88273573187556	2.33514580602908e-14	1.15770160483451e-12
Pgs1	1385.67079713806	1935.17530356506	1495.69745163469	2005.51264153472	1859.97442425953	1637.76826734544	710.613680566687	671.168487728677	847.521604196328	906.469806494841	810.660228322152	818.875123300209	1719.96648091292	794.218155101482	1.11481571715659	2.35450264700284e-14	1.16465126398458e-12
Tef	435.665126424528	449.314087743113	393.799205436575	343.345269305898	349.282	336.417343968866	1049.3173974723	1367.08928847997	875.860884587428	1089.52580413473	704.592534896824	900.452846806787	384.637173966147	997.80645939634	-1.37596	2.674379903789e-14	1.31988514075234e-12
Grrp1	121.946897689935	217.653347060213	138.661692055132	189.075066110919	139.331075393479	90.6513801113712	37.9499962919459	34.2724334159325	11.5128326588843	38.1774540532384	36.6186084444586	25.8157352868918	149.553243070175	30.7245100252252	2.28791271733904	2.88166395199182e-14	1.41897556317719e-12
Fndc3b	943.121571650388	860.915961886685	1003.91065047916	1701.67559499827	876.067994597355	1697.19528319623	334.908717276422	416.029261187847	208.116590372139	277.031269155551	402.804692889044	295.332011682043	1180.48117613468	322.370423760508	1.87338	3.00436142178052e-14	1.47606171294415e-12
Rab11fip1	865.429596509219	1158.3037034145	868.946603545494	1407.24526816883	1267.34019262014	1284.22788491109	429.783708006287	444.58962236779	407.377155622059	276.052360077263	520.236782038515	417.182282236172	1141.91554152821	415.870318391348	1.45797607424221	3.25183830474916e-14	1.59405844448985e-12
Nr4a1	1606.94540988189	1726.14189104189	1345.94282421515	2394.01016543427	1878.10655050936	2190.7416860248	598.661191505446	663.552391414026	706.710804753051	825.220352996923	385.126743984823	603.055576301793	1856.98142118456	630.387843492677	1.55787932207834	3.44156430865144e-14	1.67951417961796e-12
Ms4a4b	452.383652720728	383.587086898198	351.276286539668	300.074358653648	399.861099930601	466.350988795165	1542.6673492676	1500.37097398638	2854.29689689108	2457.06178650329	635.143449915954	1646.01128189222	392.255578923001	1772.59195640942	-2.17636	3.72201099689615e-14	1.81232026531903e-12
Serpina3m	20.6522971894246	74.346935381954	44.3717414576423	33.8641909452392	45.8074768416917	58.4197782939947	6.64124935109053	2.85603611799437	2.6568075366656	0	0	0	46.2437366849911	2.02568216762508	4.44758583649131	3.84346229655754e-14	1.86728923245225e-12
Gm13571	18.6854117428127	49.5646235879694	27.7323384110264	82.7791334216959	66.8025703941338	69.4993914187179	6.64124935109053	0.952012039331457	0	0.978909078288165	0	3.09788823442702	52.510578162726	1.9450097838562	4.72859291893971	3.99548885821373e-14	1.93683542117943e-12
Il33	553.678253221239	2157.1386178938	1749.91055373577	2647.99159752357	2145.3168320859	2578.52814539011	314.984969223151	209.442648652921	441.915653598712	505.117084396693	150.262565685882	216.852176409891	1972.09399997506	306.429182994542	2.68527110784093	4.15845855298337e-14	2.01136618347626e-12
P2ry2	158.334278452255	326.48002059032	158.998740223218	382.853492075344	243.352220721487	339.439056639245	71.1562430473985	91.3931557758199	47.8225356599809	41.1141812881029	56.8219786207116	53.696729396735	268.242968116978	60.3341372981248	2.15150830935504	4.19881795825697e-14	2.02639413587207e-12
Il1r1	873.297138295667	1078.5693089469	1320.05930836486	1519.18523268226	1212.94381387063	1475.60302070176	564.506194842695	561.68710320556	409.148360646503	413.099631037606	525.287624582578	509.086299857507	1246.60963714368	497.135869028741	1.32666841668319	4.21572200067785e-14	2.03006092103282e-12
Ebi3	274.380519802355	509.653629502381	311.526601483863	500.43748841298	425.627805654052	399.873310046826	133.773736929109	114.241444719775	150.552427077718	134.110543725479	61.8728211647748	92.9366470328106	403.583225817076	114.581270108278	1.81211645388348	4.33139430542522e-14	2.08116818014418e-12
Marcksl1	7893.1112972534	10349.3089035314	7806.65326270394	8785.87620634818	8832.25412853869	7589.53499043535	1684.9798353624	1316.63265039541	3046.47264204323	3019.93450651899	765.202645425582	1580.95562896926	8542.78979813516	1902.36298478581	2.16667288888531	4.6763520683459e-14	2.24197679162412e-12
Rgs16	127.847554029771	325.40252877319	205.219304241595	304.777718507153	295.839954602593	328.359443514522	52.1812449014256	21.8962769046235	75.2762135388588	21.5359997223396	11.3643957241423	39.2399176360756	264.574417278137	36.9156747379109	2.83259369061787	4.94580653608908e-14	2.36596104776858e-12
Socs2	302.900358778227	610.937860312579	705.325806920438	923.73987522847	485.750119008773	703.051814641523	154.646234889679	158.033998529022	173.578092395486	231.022542476007	140.160880597755	165.220705836108	621.950972481668	170.44374245401	1.86684747078194	4.96328491713175e-14	2.36912685300464e-12
9130230L23Rik	17.7019690195068	36.6347217824121	48.0693865791124	83.719805392397	25.7667057234516	60.4342534075808	2.84624972189594	2.85603611799437	0	2.9367272348645	0	0	45.3878069840768	1.43983551245913	4.93645624917736	5.08650904541616e-14	2.42264428639101e-12
Rhoj	332.403640477405	606.62789304406	391.95038287584	707.38532196722	484.795796574571	571.103694701638	182.15998220134	219.914781085567	129.297966784393	140.962907273496	161.626961410024	144.568117606594	515.711121606789	163.088452726902	1.66073627030765	5.18391230777693e-14	2.46365714775263e-12
Bdkrb1	19.6688544661186	120.679083518534	75.8017249901389	69.6097258318807	73.4828274335472	52.3763529532367	7.58999925838918	2.85603611799437	11.5128326588843	6.85236354801716	2.52542127203163	7.22840588032971	68.603094865576	6.42750978927439	3.39306385430464	6.05980287750387e-14	2.87366391238846e-12
Snx7	152.433622112419	140.07393622687	144.208159737337	169.320954726196	170.823715722142	264.903477436562	68.3099933255026	61.8807825565447	47.8225356599809	55.7978174624254	58.0846892567274	47.500952927881	173.627310993588	56.5661285315103	1.61811238541086	7.5993954159047e-14	3.59594819094458e-12
Adam15	694.310562653987	843.676092812609	575.908227668982	835.316709982568	771.092526835144	845.072310149338	297.907470891775	373.188719417931	241.76948583657	341.63926832257	195.720148582451	293.266752859091	760.896071683771	290.581974318398	1.3872514288738	8.18118600855493e-14	3.86286561884453e-12
Cyp2s1	7.86754178644745	11.8524099884275	4.62205640183774	14.1100795605163	4.77161217100956	10.0723755679301	59.7712441598148	80.9210233431738	68.1913934410839	26.4305451137805	74.4999275249329	54.7293588082107	8.88267924602811	60.7572487318328	-2.77856	8.53603058443021e-14	4.02170564079397e-12
Vmp1	2424.18631294912	2688.34208373877	2998.79019351232	3324.33474445765	3050.96882214351	3190.92857992026	933.569908781869	825.394438100373	993.646018712936	1211.88943892075	1695.82038416924	1004.74841736583	2946.25845612027	1110.84476767517	1.40794065053224	9.27236511083956e-14	4.35921061482444e-12
Tbc1d2	50.1555788886025	248.900609756977	173.789320709099	401.666931489365	179.412617629959	316.272592833006	29.4112471262581	38.0804815732583	14.1696401955499	30.3461814269331	27.7796339923479	40.2725470475513	228.366275217835	30.0099552269831	2.92920832746522	9.9645938163432e-14	4.67457310773571e-12
Pdia6	6342.22212259995	7547.83017899403	7364.78467068825	6095.55437014306	8229.12235012308	7478.73885918812	2290.28227621893	2421.91862805923	2969.42522347992	4250.42321792721	2878.98025011605	2445.26644637439	7176.37542528942	2876.04934036262	1.31916116257377	1.01343641308289e-13	4.74401328647856e-12
Steap2	147.51640849589	109.904165347236	134.964046933662	155.21087516568	155.554556774912	210.51264936974	27.5137473116608	39.9845056519212	35.4241004888747	46.0087266795438	6.31355318007906	24.7831058754162	152.27711701452	30.0046231979159	2.33099510173412	1.07798878911252e-13	5.03538489201295e-12
Jak3	2958.19571170424	4214.07049679452	4471.37736313783	3358.19893540289	4845.0949984431	3452.81034468645	1464.86985686911	1338.52892730003	1819.91316261594	1258.87707467858	800.558543234025	1429.15910548233	3883.29130836151	1351.98	1.52177643647639	1.13071304939298e-13	5.27037915800394e-12
Gm37347	53.1059070585203	15.0848854398168	39.7496850558045	91.2451811580057	58.2136684863166	93.6730927817502	1.89749981459729	0	0.885602512221868	0	0	0	58.5120699967023	0.463850387803194	6.87438028974153	1.18236259727767e-13	5.49937264328681e-12
Gm14548	112.112470456876	199.335986169007	112.778176204841	380.03147616324	240.489253418882	265.910714993355	20.8724979605702	16.1842046686348	15.9408452199936	0	39.1440297164902	21.6852176409891	218.443012901034	18.9711325344463	3.53690581538352	1.20300758890816e-13	5.58349096690267e-12
Adamdec1	31.4701671457898	26.9372954282442	38.825273775437	82.7791334216959	27.6753505918554	54.3908280668227	314.036219315852	322.732081333364	147.01001702883	307.377450582484	229.813335754878	127.013417611508	43.6796747383075	241.330420271153	-2.46445	1.27724875326581e-13	5.91547862075169e-12
Gsap	1087.68765197636	1306.99757417841	1129.63058460914	1791.98010418558	1311.23902459343	1611.58009086882	567.352444564591	607.38368109347	422.432398329831	422.888721820487	281.584471831526	505.98841162308	1373.18583840196	467.938354877164	1.55223317124511	1.28326136191862e-13	5.93073376035866e-12
G430095P16Rik	8.85098450975338	3.23247545138931	0.924411280367547	0	4.77161217100956	2.01447511358603	39.8474961065432	32.3684093372695	39.8521130499841	41.1141812881029	123.74564232955	56.794617631162	3.2989930876843	55.6204099571019	-4.07784	1.33908758330336e-13	6.17565677424511e-12
Clec4n	1682.67049957645	2562.27554113459	1802.60199671672	2854.93943107781	2017.43762590284	2805.15659566854	260.906224507128	396.037008361886	137.26838939439	147.815270821513	765.202645425582	111.523976439373	2287.51361501282	303.125585824979	2.91734531357684	1.40390107471197e-13	6.4609067602884e-12
Map3k8	529.092185138591	651.88254936351	714.569919724114	1001.81564879666	671.842993678146	882.340099750679	288.419971818789	293.219708114089	157.637247175493	199.697451970786	131.321906145645	248.863688165637	741.923899408617	219.859995565073	1.75346699183134	1.4899573379409e-13	6.84251144628269e-12
Casc1	28.519838975872	86.1993453703815	78.5749588312415	142.982139546566	111.655724801624	94.6803303385432	17.0774983313756	19.9922528259606	9.74162763444055	6.85236354801716	5.05084254406325	7.22840588032971	90.4353896440379	10.9904984606978	3.02647578231139	1.56240455616295e-13	7.16014558574341e-12
Dnmt3l	13.768198126283	38.7897054166717	31.4299835324966	51.7369583885599	46.7617992758937	54.3908280668227	2.84624972189594	0.952012039331457	0	0	3.78813190804744	4.13051764590269	39.4795788011213	1.95281855252959	4.40461840783808	1.60785478477509e-13	7.35298622119156e-12
Selenop	1492.8660539784	522.583531307938	634.146138332137	903.985763843747	705.244278875212	957.882916510155	2820.63347439888	5122.77678364257	2668.32036932449	3172.64432273194	4506.61425994044	2548.52938752196	869.451447141266	3473.25309959338	-1.99802	1.71771622285071e-13	7.83896687976262e-12
Prdx5	3595.46659640648	6486.50073912121	3930.59676412281	7374.86825029654	5793.6914980398	4971.72458033031	1054.0611470088	981.524412550732	1764.12020434596	2306.30978844692	971.02447909616	951.051687969095	5358.80807138619	1338.01528656961	2.00163	1.72569124075085e-13	7.85892040203322e-12
Loxl2	224.224940913752	290.922790625038	230.178408811519	680.105834816888	330.195562233861	437.141099648168	47.4374953649323	66.640842753202	33.652895464431	41.1141812881029	126.271063601581	34.0767705786972	365.461439508204	58.1988748418245	2.65808472984311	1.95126480931984e-13	8.86768553135479e-12
Ddah1	109.162142286958	110.981657164366	55.4646768220528	114.761980425533	82.0717293413644	114.825081474403	4.74374953649323	13.3281685506404	9.74162763444055	0	23.9915020843004	13.4241823491838	97.877877919113	10.8715383591764	3.19559738698106	2.03696377249384e-13	9.23790597363422e-12
Atf5	2512.69615804665	2389.87685039383	1596.45828119475	1244.50901723754	2137.68225261228	1336.60423786433	452.553705781455	387.468900007903	727.965265046376	435.614539838233	728.584036981124	567.94617631162	1869.63779955823	550.022103994452	1.76553544296555	2.15690453335022e-13	9.76155923039456e-12
Cebpd	1138.82667358827	1105.50660437514	804.237813919766	972.654817704927	1082.20164038497	1046.51982150794	227.699977751675	297.979768310746	293.134431545438	581.47199250317	274.008208015431	257.124723457443	1024.99122858017	321.903183597317	1.67051678424828	2.30002614300498e-13	1.03738047634101e-11
Slc9a5	124.897225859853	118.524099884275	146.056982298072	141.100795605163	126.924883748854	106.767181020059	51.2324949941269	51.4086501238987	55.7929582699777	54.8189083841373	35.3558978084428	43.3704352819783	127.37852806938	48.6632241437603	1.3811080296366	2.30169684857911e-13	1.03738047634101e-11
Ifnlr1	284.214947035414	98.0517553588089	122.946700288884	163.67692290199	132.650818354066	176.266572438777	42.6937458284391	37.1284695339268	50.4793431966465	22.5149088006278	22.7287914482846	37.1746588131242	162.967952729657	35.4533196035082	2.19394966005978	2.68908517005245e-13	1.20947843091802e-11
Tubb3	89.4932878208397	148.693870763908	103.534063401165	193.778425964424	146.011332432892	116.839556587989	33.2062467554526	41.8885297305841	40.7377155622059	40.1352722098148	42.9321616245376	21.6852176409891	133.058422828537	36.764190587264	1.85644310552024	3.10293585546659e-13	1.39274573562033e-11
Rai2	6.88409906314152	12.9299018055572	0.924411280367547	6.58470379490763	5.72593460521147	3.02171267037904	49.3349951795296	44.7445658485785	67.305790928862	70.4814536367479	27.7796339923479	43.3704352819783	6.0117938699274	50.5028124780074	-3.09171	3.14690687422206e-13	1.40958165409199e-11
Nek6	414.029386511797	846.908568263998	714.569919724114	830.613350129062	859.844513215922	848.094022819717	204.929979976508	234.194961675538	301.104854155435	220.254542614837	131.321906145645	283.97308815581	752.343293444102	229.296555453962	1.71241506212472	3.32934957936002e-13	1.48824655172458e-11
Cd300c	3.93377089322372	2.15498363425954	1.84882256073509	0	1.90864486840382	2.01447511358603	47.4374953649323	32.3684093372695	53.1361507333121	67.5447264018834	6.31355318007906	64.0230235114918	1.9767828450347	45.1372264214947	-4.52566	3.69959441402831e-13	1.65036712776306e-11
Saa1	20.6522971894246	37.7122135995419	24.0346932895562	51.7369583885599	29.5839954602593	12.0868506815162	0	0	0	0	0	1.03262941147567	29.3011681014763	0.172104901912612	6.82995322348673	3.91614185446817e-13	1.74340241659936e-11
P4ha2	121.946897689935	216.575855243083	231.102820091887	239.871352528778	261.484346971324	165.186959314054	61.668743974412	82.8250474218368	61.9921758555308	72.4392717933242	42.9321616245376	52.6640999852593	206.028038639844	62.4202501091501	1.71860428014754	3.99619717792114e-13	1.77541843664301e-11
Enpep	5.90065633983559	12.9299018055572	5.54646768220528	4.70335985350545	5.72593460521147	6.04342534075808	62.6174938817107	67.5928547925334	26.568075366656	55.7978174624254	29.0423446283637	48.5335823393567	6.80829093784551	48.3586947451743	-2.84458	4.37318774805383e-13	1.93895767349687e-11
Hpgd	160.301163898867	14.007393622687	36.9764512147019	38.5675507987447	20.0407711182401	55.3980656236157	497.144951424491	1193.82309732165	263.909548642117	586.366537894611	1010.16850881265	331.474041083691	54.2152327128094	647.147780863201	-3.5769	4.51492939540073e-13	1.99774178156737e-11
Adora3	42.288037102155	88.354329004641	51.7670317005826	101.592572835718	112.610047235826	93.6730927817502	17.0774983313756	16.1842046686348	3.54241004888747	15.6625452526106	8.83897445211069	16.5220705836108	81.714185110112	12.9712838895383	2.65387141432549	4.52772925813363e-13	1.99934991977585e-11
Slco3a1	604.817274833148	525.816006759327	558.344413341998	648.122987813051	658.482479599319	739.312366686071	280.829972560399	354.148478631302	336.52895464431	263.326542059516	282.847182467542	263.320499926297	622.482588172152	296.833605048228	1.06758490185634	4.56031192619467e-13	2.00811620579992e-11
Ckap4	1503.68392393477	2173.30099515074	1565.95270894262	2249.14668194631	2094.7377430732	2115.19886926533	798.847421945461	660.696355296031	934.310650394071	976.951260131589	573.270628751179	783.765723310036	1950.33682038549	787.973673304728	1.30687903801301	4.56965585021368e-13	2.00811620579992e-11
Kazald1	72.7747615246389	16.1623772569465	16.6394030466158	46.0929265643534	23.8580608550478	35.2533144877555	232.443727288169	654.032271020711	121.327544174396	263.326542059516	530.338467126641	152.829	35.1301406225597	325.716284094639	-3.21179	4.57519828680003e-13	2.00811620579992e-11
Bmp4	10.8178699563652	10.7749181712977	4.62205640183774	7.52537576560872	7.63457947361529	2.01447511358603	66.4124935109053	131.377661427741	27.4536778788779	77.3338171847651	80.813480705012	33.0441411672216	7.23154581371845	69.4058786457538	-3.26622	4.72787679834615e-13	2.07096193733178e-11
Fbxl5	2429.10352656565	3722.73422818335	2973.8310889424	5549.02395516573	3325.81368319366	4177.01414802062	1234.32362939554	1351.85709585067	1318.66214069836	1528.07707120783	875.058470758958	1335.18982903805	3696.25343834524	1273.8613728249	1.53659898713197	5.13476752749236e-13	2.24468574839115e-11
Pgd	2700.53371819809	4367.07433482695	2768.6117847008	4240.54924392051	3808.70083489983	3317.84051207618	1357.66111734436	1278.55216882215	1751.72176917486	1663.16652401159	1539.24426530328	1198.88274672326	3533.88507143706	1464.87143189658	1.27041659376245	5.27011416637721e-13	2.29924540850705e-11
Itga11	4.91721361652966	6.46495090277861	11.0929353644106	17.8727674433207	5.72593460521147	1.00723755679301	59.7712441598148	71.4009029498593	71.7338034899713	34.2618177400858	61.8728211647748	66.0882823344431	7.84683991484067	60.8548119731582	-2.94421	5.46253173722305e-13	2.37843647336893e-11
Ifi205	244.877238103177	223.040806145862	274.550150269161	304.777718507153	161.280491380123	266.917952550148	74.0024927692945	91.3931557758199	55.7929582699777	105.722180455122	94.7032977011859	56.794617631162	245.907392825937	79.7347837670936	1.6274740238386	5.51893413909071e-13	2.39820775518177e-11
Siglech	123.913783136547	17.2398690740763	24.0346932895562	15.9914235019185	12.4061916446248	28.2026515902044	424.091208562495	331.300189687347	371.067452620963	662.721446001088	155.313408229945	786.863611544463	36.9647687061546	455.22621944105	-3.6227	5.67156790266687e-13	2.45963384152635e-11
Muc1	24.5860680826483	81.8893781018624	75.8017249901389	98.7705569236144	48.6704441442975	82.5934796570271	13.2824987021811	2.85603611799437	11.5128326588843	10.7679998611698	2.52542127203163	5.16314705737837	68.7186086499314	7.68465594493992	3.13771655474439	5.87828745860295e-13	2.54422544884851e-11
Tmtc2	66.8741051848033	104.516706261588	185.806667353877	247.396728294387	142.194042696085	196.411323574638	37.9499962919459	46.6485899272414	18.5976527566592	21.5359997223396	16.4152382682056	19.6199588180378	157.199928894229	26.7945726307383	2.54750351550401	5.89855090020542e-13	2.5479403829125e-11
C130050O18Rik	132.764767646301	297.387741527816	152.527861260645	389.438195870251	245.260865589891	251.809389198253	24.6674975897648	49.5046260452358	21.2544602933248	22.5149088006278	85.8643232490753	38.2072882245999	244.864803515526	40.3355173671047	2.61257772669064	6.0438226888706e-13	2.60553257183841e-11
Dtx4	426.814141914774	845.831076446868	719.191976125952	905.86710778515	892.291475978787	764.493305605897	280.829972560399	348.436406395313	264.795151154339	228.085815241142	232.33875702691	295.332011682043	759.081513976238	274.969685676691	1.46435000226315	6.3332507903843e-13	2.71955773113077e-11
AC241601.2	18.6854117428127	8.61993453703815	12.0173466447781	43.2709106522501	26.7210281576535	35.2533144877555	0	0	0	0	0	0	24.0946577037147	0	7.02975	6.36428213219964e-13	2.72751376093915e-11
Rcan2	12.7847554029771	6.46495090277861	8.31970152330792	8.46604773630981	0	9.06513801113712	67.3612434182039	94.2491918938142	55.7929582699777	65.5869082453071	25.2542127203163	98.099794090189	7.51676559608509	67.7240514396347	-3.17468	7.39822655068847e-13	3.16441007797487e-11
Medag	78.6754178644745	115.291624432885	95.2143618778573	158.032891077783	81.1174069071625	124.897457042334	14.2312486094797	19.0402407866291	27.4536778788779	19.5781815657633	7.57626381609488	1.03262941147567	108.871526533749	14.8187070113868	2.86041162975783	7.60125262242643e-13	3.24488698054031e-11
Tsku	260.612321676072	252.133085208366	221.858707288211	337.701237481691	275.799183484352	307.207454821869	124.286237856123	132.329673467073	114.242724076621	70.4814536367479	84.6016126130594	93.9692764442863	275.885331660094	103.318496348985	1.41395383613616	7.89631231971188e-13	3.36426087777724e-11
Il13ra2	131.781324922995	147.616378946778	203.37048168086	109.117948601326	115.473014538431	225.621212721635	22.7699977751675	10.472132432646	23.0256653177686	58.7345446972899	11.3643957241423	23.7504764639405	155.496726902004	25.0195354018258	2.63003370159422	7.95942023102376e-13	3.38453787367548e-11
Abca8b	2.95032816991779	9.69742635416792	8.31970152330792	1.88134394140218	9.54322434201911	6.04342534075808	73.0537428619958	63.7848066352076	34.5384979766529	62.6501810104426	23.9915020843004	49.5662117508323	6.4059082785955	51.2641570532386	-3.00896	8.01855386130763e-13	3.40304929826001e-11
Synpo	753.317126052343	1255.27796695618	1018.70123096504	1328.22882262994	1273.06612722535	1203.64888036765	437.373707264676	608.335693132801	411.805168183169	328.913450304824	424.270773701313	432.671723408307	1138.70669236608	440.561752665848	1.36979732776728	8.67944775783263e-13	3.67637812406526e-11
Slc6a19	4.91721361652966	8.61993453703815	6.47087896257283	5.64403182420654	12.4061916446248	13.0940882383092	39.8474961065432	59.0247464385503	80.5898	58.7345446972899	25.2542127203163	69.1861705688701	8.5253898038802	55.4394998572933	-2.70907	8.69697962523209e-13	3.67666499117854e-11
Prss30	47.2052507186847	22.6273281597251	17.5638143269834	27.2794871503316	20.0407711182401	14.1013257951022	99.6187402663579	103.769312287129	100.073083881071	146.836361743225	73.2372168889171	125.980788200032	24.8029962115112	108.252583877789	-2.12725	8.83073106065753e-13	3.72598776319504e-11
Edar	0	0	0	0	0	1.00723755679301	24.6674975897648	41.8885297305841	40.7377155622059	17.620363409187	10.1016850881265	27.8809941098432	0.167872926132169	27.1494642482853	-6.76043	8.86993898526416e-13	3.73530596572495e-11
Padi4	202.589201001022	155.158821666687	91.5167167563872	190.01573808162	230.946029076863	237.708063403151	20.8724979605702	47.6006019665729	33.652895464431	22.5149088006278	70.7117956168855	23.7504764639405	184.655761664288	36.5171960455046	2.34801494805015	9.34502540815407e-13	3.92023815872063e-11
4933412O06Rik	17.7019690195068	16.1623772569465	23.1102820091887	20.694783355424	17.1778038156344	13.0940882383092	0	0	0	0	0	0	17.9902172825016	0	6.60875943654328	9.48143496841954e-13	3.96982768524192e-11
Col28a1	8.85098450975338	3.23247545138931	7.39529024294038	5.64403182420654	6.68025703941338	6.04342534075808	48.386245272231	31.4163972979381	30.9960879277654	51.8821811492728	35.3558978084428	30.9788823442702	6.30774406807684	38.1692819666534	-2.59028	9.79335770074544e-13	4.09257289049925e-11
Megf6	19.6688544661186	48.4871317708396	31.4299835324966	18.8134394140218	52.4877338811051	26.1881764766183	164.133733962666	99.961264129803	256.824728544342	194.802906579345	93.4405870651701	204.460623472183	32.8459	168.937307292251	-2.366	9.99105954977661e-13	4.16083555212528e-11
Gm44165	29.5032816991779	25.8598036111144	37.9008624950694	83.719805392397	25.7667057234516	82.5934796570271	3.79499962919459	0	0	0	0	0	47.5573230963729	0.632499938199098	6.17107569869456	9.99485573170279e-13	4.16083555212528e-11
Cd209d	7.86754178644745	2.15498363425954	0	1.88134394140218	1.90864486840382	3.02171267037904	42.6937458284391	45.6965778879099	38.9665105377622	128.23708925575	12.6271063601581	73.3166882147728	2.8057	56.922953014132	-4.35244	1.00556546254227e-12	4.17817238093279e-11
Celsr3	62.9403342915796	73.2694435648243	48.0693865791124	164.617594872691	69.6655376967395	88.6369049977851	10.4362489802851	11.4241444719775	5.31361507333121	3.91563631315266	25.2542127203163	5.16314705737837	84.5332003337886	10.2511674360735	3.07527950682304	1.04819497605348e-12	4.34702000145068e-11
Selp	101.294600500511	176.708658009282	58.2379106631555	136.397435751658	150.782944603902	117.846794144783	24.6674975897648	40.9365176912527	26.568075366656	14.6836361743225	32.8304765364111	19.6199588180378	123.544723945548	26.5510270294075	2.21942176445283	1.08223680738924e-12	4.47968002208517e-11
Pgam1	1810.51805360622	2809.02116725731	2326.74319268512	2497.48408221139	3268.55433714155	2890.77178799595	946.85240748405	991.996544983378	1461.24414516608	814.452353135753	847.27883676661	895.289699749409	2600.51543681625	992.852331214214	1.38873574982717	1.08481260230367e-12	4.48183752019928e-11
Fkbp14	214.390513680693	113.136640798626	138.661692055132	243.634040411582	116.427336972633	224.613975164842	46.4887454576337	59.9767584778818	44.2801256110934	49.9243629926964	56.8219786207116	48.5335823393567	175.144033180585	51.0042589165623	1.78208228910963	1.15232006505597e-12	4.75174100172607e-11
Mocos	125.880668583159	211.188396157435	152.527861260645	226.701944938963	174.64100545895	239.722538516737	43.6424957357378	75.2089511071851	47.8225356599809	35.2407268183739	36.6186084444586	15.4894411721351	188.443735819315	42.3371264896452	2.14967194553246	1.16594862218633e-12	4.79886853667406e-11
Ptgfrn	548.76103960471	774.716616516304	605.489388640743	1207.8228103802	730.056662164462	963.926341850913	245.72622599035	303.691840546735	347.156184790972	205.570906440515	285.372603739574	234.406876404978	805.128809859555	270.32077298552	1.57432717331188	1.24200050777958e-12	5.10225971312689e-11
Fgf21	19.6688544661186	148.693870763908	68.4064347471985	45.1522545936523	91.6149536833835	86.6224298841991	1.89749981459729	2.85603611799437	12.3984351711062	0	0	4.13051764590269	76.6931330230767	3.54708145826675	4.38820317547246	1.25272868053013e-12	5.13665854080532e-11
Tlr13	1043.43272942759	1055.94198078717	825.49927336822	1993.28390591561	792.087620387586	1510.85633518952	249.521225619544	385.56487592924	131.954774321058	203.613088283938	423.008063065297	227.178470524648	1203.51697417928	270.140082957288	2.15673915831381	1.31853413953798e-12	5.39634216132861e-11
Bst1	1537.12097652717	3080.54910517401	2914.66876699888	3764.56922674576	2821.93143793505	3284.60167270202	604.353690949238	536.934790182942	784.643825828575	1078.75780427356	223.499782574799	642.295493937869	2900.57353101381	645.08089795783	2.16824062373868	1.38741081517686e-12	5.65764474520484e-11
Osm	193.738216491268	1019.30725900476	474.222986828552	764.766312179986	725.285049993453	603.335296519015	136.619986651005	99.961264129803	192.175745152145	144.878543586648	111.118535969392	109.458717616421	630.109186836172	132.368798850902	2.24976684308676	1.38756758901833e-12	5.65764474520484e-11
Ncs1	154.400507559031	256.443052476885	159.923151503586	244.574712382283	143.148365130287	189.360660677086	46.4887454576337	73.3049270285222	77.9330210755244	35.2407268183739	35.3558978084428	42.3378058705026	191.308408288193	51.7768540098333	1.87852911213415	1.42459771680863e-12	5.79779376762377e-11
Stc2	107.195256840346	65.7270008449159	81.3481926723441	40.4488947401469	80.1630844729605	57.4125407372017	244.777476083051	234.194961675538	447.229268672043	288.778178095009	164.152382682056	286.038346978762	72.0491617179859	277.528435697743	-1.94679	1.50103835763619e-12	6.09751410306812e-11
Creb5	9.83442723305931	62.4945253935266	31.4299835324966	145.804155458669	62.0309582231242	107.774418576852	7.58999925838918	4.76006019665729	0.885602512221868	1.95781815657633	5.05084254406325	2.06525882295135	69.894744736288	3.71826358180988	4.24305425945458	1.59333183651168e-12	6.4603978962204e-11
Hic1	229.142154530282	574.303138530167	420.607132567234	658.470379490763	522.014371508445	429.083199193823	148.004985538589	145.657842017713	186.862130078814	140.962907273496	146.474433777834	131.143935257411	472.270062636786	149.851038990643	1.65535951825181	1.61851643476324e-12	6.55033719998616e-11
Ms4a8a	96.3773868839812	174.553674375022	81.3481926723441	322.650485950474	179.412617629959	222.599500051256	7.58999925838918	19.0402407866291	1.77120502444374	6.85236354801716	42.9321616245376	5.16314705737837	179.490309593839	13.8915195498992	3.7172396426395	1.6606376013614e-12	6.7083608585366e-11
Junos	16.7185262962008	32.3247545138931	28.656749691394	63.025022036973	36.2642524996726	48.3474027260646	2.84624972189594	3.80804815732583	4.42801256110934	0.978909078288165	2.52542127203163	6.19577646885404	37.5561179606997	3.46373620991749	3.43186962573916	1.7166261564403e-12	6.92171589216056e-11
Id2	2351.41155142448	3655.9297355213	2932.23258132586	3955.52563679808	3057.64907918292	3474.96957093589	917.441160357792	1329.00880690671	956.450713199618	1798.25597681536	950.821108919907	923.170693859252	3237.95302586476	1145.85807667644	1.4985071148568	1.77168588867746e-12	7.13054538295389e-11
Gm2511	17.7019690195068	34.4797381481526	24.9591045699238	66.7877099197774	23.8580608550478	39.2822647149275	0	1.90402407866291	0	0	0	0	34.5114745378893	0.317337346443819	6.58519062321036	1.96285986912331e-12	7.88541900277272e-11
Aspn	2.95032816991779	0	8.31970152330792	0	2.86296730260573	1.00723755679301	46.4887454576337	49.5046260452358	18.5976527566592	46.0087266795438	41.6694509885218	32.0115117557459	2.52337242543741	39.0468	-3.92075	1.96835725745997e-12	7.89296787026319e-11
Col4a1	7092.58892048238	6012.40433958411	5323.6845636367	10290.9513594699	5991.2362419196	9478.10540942225	990.494903219787	1622.2285150208	847.521604196328	670.552718627393	3198.44604102805	883.930776223177	7364.82847241916	1368.86242638592	2.42808196050505	1.99071849689769e-12	7.96798775987638e-11
Pik3r5	1910.82921138342	2660.3272964934	2103.03566283617	3266.01308227418	2638.70153056828	2741.70062959058	1069.24114552558	1052.92531550059	1266.41159247727	880.039261381061	632.618028643922	1024.36837618387	2553.43456885767	987.600619952048	1.36985731743289	2.02813439958978e-12	8.10287981550393e-11
Sestd1	137.68198126283	212.265887974564	207.992538082698	276.55755938612	213.768225261228	338.431819082452	85.3874916568782	89.489131697157	68.1913934410839	62.6501810104426	51.7711360766483	44.403064693454	231.116335174982	66.9820664292773	1.78310049703323	2.06743251489708e-12	8.24478480438116e-11
Ubtd1	291.099046098556	475.173891354228	310.602190203496	549.352430889436	437.079674864475	393.829884706068	86.3362415641769	181.834299512308	161.17965722438	137.047270960343	138.898169961739	122.882899965605	409.522853019376	138.029756531425	1.56845994092578	2.1204715775877e-12	8.44086988932445e-11
Pde4b	2103.58398515139	3141.96613875041	3045.0107575307	3979.98310803631	3014.70456964384	3715.69934700942	1406.99611252389	1291.88033737279	1305.37810301503	1175.66980302409	758.889092245503	1338.28771727247	3166.82465102034	1212.8501942423	1.38423889058184	2.16355471564616e-12	8.59668170621228e-11
Xcr1	29.5032816991779	7.54244271990838	7.39529024294038	18.8134394140218	12.4061916446248	25.1809389198253	101.516240080955	178.978263394314	79.7042260999681	103.764362298546	101.016850881265	55.7619882196864	16.8069307734164	103.456988495789	-2.62211	2.38930865164072e-12	9.47643253216195e-11
Alpl	340.271182263852	768.251665613525	510.275026762886	569.106542274159	729.10233973026	651.682699245079	193.544981088924	194.210456023617	272.765573764335	166.414543308988	118.694799785486	172.449111716437	594.781575981627	186.346577614631	1.67187969570064	2.47115171962124e-12	9.7832492943408e-11
Fry	301.916916054921	142.228919861129	184.882256073509	198.48178581793	141.239720261883	164.179721757261	684.048683162324	760.657619425834	456.970896306484	390.584722236978	611.151947831653	658.81756452148	188.821553304439	593.705238914126	-1.6523	2.52232917890787e-12	9.96776969360441e-11
Ssu2	17.7019690195068	4.30996726851907	9.24411280367547	8.46604773630981	6.68025703941338	6.04342534075808	96.772490544462	56.168710320556	85.9034436855212	151.730907134666	15.1525276321898	106.360829381994	8.74096320136376	85.3481514498982	-3.28611	2.54733216080127e-12	1.00483731927159e-10
Cyfip1	1794.78297003332	2056.93187890073	1835.88080280995	3062.82793660275	1988.80795287678	2543.27483090236	917.441160357792	1056.73336365792	869.661667001875	1056.24289547293	1042.99898534906	1023.33574677239	2213.75106202098	994.402303101995	1.15477915191941	2.59186114450788e-12	1.02055702177427e-10
Tmem106a	394.360532045678	509.653629502381	414.136253604661	598.267373365893	476.206894666754	506.640491066885	158.441234518874	235.14697371487	139.925196931055	182.077088561599	234.864178298941	116.687123496751	483.210862375375	177.856965920348	1.44372201806138	2.76105664972544e-12	1.08521963526325e-10
BC100530	6.88409906314152	82.9668699189922	24.9591045699238	62.0843500662719	29.5839954602593	54.3908280668227	0	0	0	0	2.52542127203163	0	43.4782078575686	0.420903545338604	6.91673200032117	3.07121530143098e-12	1.20495486664416e-10
Dstn	2686.7655200718	3396.25420759303	2320.27231372254	3911.31405417513	3309.59020181223	3438.70901889135	1332.9936197546	1750.75014033055	1239.84351711062	1570.17016157422	1388.98169961739	1195.78485848883	3177.15088604435	1413.0873328127	1.16883145320939	3.24642034389883e-12	1.26758694902337e-10
Calu	3128.33130283617	3787.38373721114	3319.56090779986	4148.36339079181	3364.94090299594	4141.76083353287	1549.30859861869	1695.53344204933	1870.39250581259	1754.20506829239	2256.46390656026	1419.86544077905	3648.39017919463	1757.62816035205	1.05389549667508	3.24828598379051e-12	1.26758694902337e-10
Plek	7951.13441792845	7852.76036324175	8239.27774191595	12382.0651503384	8087.8826298612	12537.0858694026	4220.03958766438	4017.49080597875	3033.1886043599	4130.99631037606	2376.42141698176	3703.00906955177	9508.36769544807	3580.19096581877	1.40906498442367	3.27321548647496e-12	1.27503433253509e-10
Drc1	0	1.07749181712977	0	0.94067197070109	0	0	22.7699977751675	30.4643852586066	70.8482009777495	59.7134537755781	13.8898169961739	19.6199588180378	0.336360631305143	36.2176356002189	-6.69386	3.36882950822895e-12	1.30994022981295e-10
Scamp1	731.681386139613	800.576420127418	665.576121864634	994.290273031052	811.174069071625	1030.40402059925	259.008724692531	362.716586985285	209.887795396583	331.850177539688	441.948722605534	250.928946988589	838.950381805599	309.390159034702	1.44086751867622	3.53746623449052e-12	1.37306563059032e-10
Stfa2	10.8178699563652	94.8192799074196	22.1858707288211	99.7112288943155	41.0358646706822	81.586242100234	0	0	0	0	3.78813190804744	0	58.3593927096396	0.631355318007906	6.85030347825053	3.6624152969434e-12	1.41903956105725e-10
Dab2	235.042810870118	748.856812905189	471.449752987449	1247.33103314965	765.366592229933	862.195348614819	100.567490173657	187.546371748297	54.9073557577558	99.8487259853928	167.940514590103	42.3378058705026	721.707058459525	108.858044020951	2.73042683831055	3.71341219748577e-12	1.43624776021196e-10
Enah	167.185262962008	314.627610601892	349.427463978933	578.51326198117	287.251052694775	413.974635841928	87.2849914714755	105.673336365792	72.6194060021932	120.405816629444	46.7202935325851	83.6429823295296	351.829881343451	86.0578043885032	2.02902330043844	3.72444332758895e-12	1.43796472120399e-10
Ifnb1	17.7019690195068	29.0922790625038	9.24411280367547	37.6268788280436	18.1321262498363	44.3184524988926	0.948749907298647	0	0	0	0	0	26.0193030770764	0.158124984549774	6.6568053558901	3.81838382290705e-12	1.47025080515056e-10
Pfkfb3	2316.99105610877	3965.16988703755	3498.89669619117	4347.78584858044	3746.6698766767	3838.58232893817	1433.56110992826	1260.46394007485	1638.36464761046	1113.01962201364	664.185794544317	1338.28771727247	3619.01594892213	1241.31380524067	1.54328667852709	3.82154674301076e-12	1.47025080515056e-10
Cox6a2	14.751640849589	10.7749181712977	7.39529024294038	9.4067197070109	0	9.06513801113712	46.4887454576337	79.0169992645109	47.8225356599809	49.9243629926964	51.7711360766483	50.598841162308	8.56561783032917	54.270436768963	-2.67015	3.96132215198097e-12	1.5213429828048e-10
Dlg2	46.2218079953788	44.1771645023205	51.7670317005826	25.3981432089294	67.7568928283357	45.3256900556856	151.799985167783	183.738323590971	117.785134125508	127.258180177461	188.143884766356	128.046047022984	46.7744550485388	149.461925808511	-1.67404	3.98857099886794e-12	1.52911577801942e-10
Tppp	7.86754178644745	8.61993453703815	1.84882256073509	9.4067197070109	4.77161217100956	8.0579004543441	66.4124935109053	97.1052280118086	31.8816904399873	34.2618177400858	106.067693425328	28.9136235213189	6.76208853609754	60.7737577749057	-3.17079	4.52537953563507e-12	1.73187068754989e-10
Gucy1a1	128.830996753077	40.9446890509312	68.4064347471985	121.346684220441	66.8025703941338	103.74546834968	277.983722838504	553.118994851577	258.595933568786	279.967996390415	560.643522391021	360.38766460501	88.3461405859102	381.782972440885	-2.10995	4.71982868848294e-12	1.80312334519381e-10
Ecscr	219.307727297223	315.705102419022	263.457214904751	382.853492075344	303.474534076208	348.504194650382	108.157489432046	107.577360444455	157.637247175493	125.300362020885	108.59311469736	79.5124646836269	305.550377570488	114.463006408977	1.41437736189412	4.74280941779637e-12	1.80873504615052e-10
Bcr	920.502389014351	1907.16051631969	1178.62438246862	1774.10733674226	1908.64486840382	1695.18080808264	580.634943266772	674.024523846672	627.006578653083	399.394903941571	455.838539601708	572.076693957523	1564.03671683856	551.496030544555	1.50336840632981	4.85408206941887e-12	1.84793972534561e-10
Slfn1	642.188098318773	1722.9094155905	1115.76441540363	2666.80503693759	1389.49346419798	1781.80323796684	221.058728400585	214.202708849578	477.339754087587	481.623266517777	183.093042222293	324.245635203361	1553.16061140255	316.92718921353	2.29228071366793	4.91011187709952e-12	1.86432724691984e-10
Ksr1	1089.65453742297	1431.98662496546	1287.70491355199	1419.47400378794	1378.99591742176	1214.72849349237	665.073685016351	597.863560700155	644.71862889752	455.192721403997	327.042054728095	527.673629264069	1303.75741510708	536.260713335031	1.28040598053349	4.91422099100994e-12	1.86432724691984e-10
Fstl1	1470.24687134237	1639.94254567151	1475.36040346661	3101.39548740149	1698.6939328794	2708.46179021641	615.738689836822	780.649872251795	638.519411311967	562.872720015695	864.956785670832	589.63139395261	2015.68350516296	675.394812173287	1.57784225097602	5.08051394723792e-12	1.92406825078208e-10
Tg	110.145585010264	162.701264386595	139.586	106.295932689223	146.011332432892	176.266572438777	50.2837450868283	45.6965778879099	39.8521130499841	32.3039995835095	66.9236637088381	51.6314705737837	140.167798382209	47.7819283151422	1.5598366189674	5.17137463181706e-12	1.95508433654172e-10
Gm16341	31.4701671457898	108.826673530107	104.458474681533	148.626171370772	91.6149536833835	135.977070167057	28.4624972189594	23.8003009832864	15.0552427077718	14.6836361743225	8.83897445211069	14.4568117606594	103.49558509644	17.549577216185	2.55041550978159	5.26038012063885e-12	1.98529294033938e-10
Kdelr3	72.7747615246389	98.0517553588089	120.173466447781	174.964986550403	88.7519863807778	105.759943463266	8.53874916568782	10.472132432646	35.4241004888747	31.3250905052213	16.4152382682056	22.7178470524648	110.079483287613	20.8155	2.39810694397155	5.32840358153661e-12	2.00741730542664e-10
Hspa5	17613.4591744092	15076.2655052797	17383.5541273117	14239.8922924731	17648.2847756959	22468.4481793817	6756.04808987366	6205.21447236244	6335.60037243524	10189.4645959015	8681.13562260871	6749.27	17404.9840090919	7486.12149776443	1.21725353615469	5.33740733999933e-12	2.00741730542664e-10
4833407H14Rik	269.463306185825	525.816006759327	445.566237137158	538.064367241023	483.841474140369	463.329276124786	135.671236743707	151.369914253702	120.441941662174	228.085815241142	83.3389019770436	123.915529377081	454.346777931415	140.470556542475	1.6914307222583	5.44118009529325e-12	2.0429243132311e-10
Cass4	147.51640849589	245.668134305587	173.789320709099	396.022899665159	201.362033616603	315.265355276213	81.5924920276836	89.489131697157	67.305790928862	45.0298176012556	58.0846892567274	53.696729396735	246.604025344758	65.8664418180701	1.90260911219763	5.62996517287095e-12	2.11017285706197e-10
Efhd2	4394.0220877309	6428.3161809962	4536.08615276355	6449.24703112667	6026.54617198507	5466.27822071568	2519.87975378521	2371.46198997466	3336.06466353978	2568.65742142815	2236.26	2173.68491115629	5550.08264088635	2534.33487937801	1.13071730742777	5.85111466143064e-12	2.18930043266635e-10
Tpd52	3038.83801501533	4092.31392145886	3357.46177029493	5630.86241661672	3978.57022818777	4649.40856215655	1535.07735000921	1604.14028627351	1669.36073553822	2226.03924402729	1191.99884039893	1349.64664079871	4124.57581895503	1596.04384950764	1.36952758771679	5.87438069047388e-12	2.19424212982872e-10
Dpyd	13.768198126283	10.7749181712977	12.0173466447781	10.347391677712	12.4061916446248	21.1519886926533	40.7962460138418	62.8327945958762	61.1065733433089	59.7134537755781	42.9321616245376	49.5662117508323	13.4110058262248	52.8245735173292	-1.98285	5.97311151228234e-12	2.22730691502439e-10
Gpr155	169.15214840862	86.1993453703815	118.324643887046	119.465340279038	102.112500459605	144.034970621401	424.091208562495	357.004514749296	308.18967425321	229.064724319431	544.228284122815	432.671723408307	123.214824837682	382.541688235926	-1.63294	6.10332439422615e-12	2.2719781285947e-10
Nr1d1	54.0893497818262	70.036968113435	38.825273775437	64.9063659783752	25.7667057234516	45.3256900556856	197.339980718119	324.636105412027	143.467606979943	164.456725152412	188.143884766356	137.339711726265	49.8250589047018	192.564002459187	-1.95253	6.56762543088717e-12	2.44065044547483e-10
Gm45552	140.632309432748	89.4318208217708	81.3481926723441	45.1522545936523	98.2952107227969	66.4776787483388	348.191215978603	370.332683299937	779.330210755244	452.255994169132	178.04219967823	353.15925872468	86.8895778319418	413.551927100971	-2.25206	6.6877100458653e-12	2.4810494377637e-10
Tnfrsf1b	2392.71614580333	3703.33937547501	2673.39742282295	4077.81299298922	3342.9914870093	3723.75724746377	1329.1986201254	1518.45920273367	1778.28984454151	1407.67125457838	1049.31253852914	1328.99405256919	3319.0024452606	1401.98758551288	1.24289348913725	7.26025548452686e-12	2.68888307537299e-10
Gpr85	36.3873807623195	26.9372954282442	32.3543948128642	50.7962864178589	39.1272198022784	56.4053031804087	6.64124935109053	4.76006019665729	6.19921758555308	9.78909078288165	0	1.03262941147567	40.3346467339956	4.73704122127637	3.0470156712941	7.65444837668672e-12	2.83007011676346e-10
Tbc1d8	1176.19749707389	1439.52906768537	1577.9700555874	1607.60839792816	1441.02687564489	1552.15307501803	792.20617259437	714.009029498593	629.663386189748	653.911264296494	518.974071402499	866.37607622809	1465.74749482296	695.856666701632	1.07429162639145	7.74013366053652e-12	2.85690821778246e-10
Ifi211	80.6423033110864	98.0517553588089	112.778176204841	164.617594872691	105.929790196412	171.230384654812	42.6937458284391	16.1842046686348	14.1696401955499	38.1774540532384	10.1016850881265	19.6199588180378	122.208334099775	23.4911147753378	2.37182128759014	7.78103797629247e-12	2.86715477052101e-10
Ppp1r3c	1.96688544661186	4.30996726851907	1.84882256073509	6.58470379490763	0.954322434201911	2.01447511358603	37.9499962919459	40.9365176912527	23.0256653177686	39.1563631315266	26.5169233563321	17.5546999950864	2.94652943642693	30.8566942973187	-3.3941	7.85039589221634e-12	2.8878336592379e-10
Mirt2	26.5529535292601	93.7417880902899	25.8835158502913	203.185145671435	88.7519863807778	69.4993914187179	1.89749981459729	2.85603611799437	3.54241004888747	0	13.8898169961739	0	84.6024634901287	3.69762716294218	4.57766896246345	8.00471984551815e-12	2.93964576953086e-10
Ccdc80	34.4204953157076	40.9446890509312	28.656749691394	52.677630359261	25.7667057234516	36.2605520445485	122.388738041525	305.595864625398	124.869954223283	183.055997639887	570.745207479147	108.426088204946	36.4544703642156	235.846975035698	-2.69203	8.02245436308372e-12	2.94120705002199e-10
Tmem221	35.4039380390135	28.014787245374	32.3543948128642	28.2201591210327	20.0407711182401	20.1447511358603	63.5662437890093	99.961264129803	89.4458537344087	90.0596352025112	70.7117956168855	89.8387587983836	27.3631335787308	83.9305918785002	-1.61795	8.29912291796327e-12	3.03753468678609e-10
Gm32089	18.6854117428127	31.2472626967633	16.6394030466158	67.7283818904785	20.0407711182401	45.3256900556856	1.89749981459729	0	0	0	0	0	33.277820091766	0.316249969099549	6.53239034547975	8.65400770474131e-12	3.16211933117633e-10
Mt1	1982.62053018476	4721.56914266265	1314.51284068265	4425.86162214863	2456.42594563572	2630.90449834335	359.576214866187	366.524635142611	461.398908867593	471.834175734896	1207.15136803112	399.627582241086	2921.98242994296	544.352147480582	2.42518274551684	8.68253602658654e-12	3.16723814187222e-10
Syt1	36.3873807623195	25.8598036111144	17.5638143269834	15.9914235019185	10.497546776221	16.1158009086882	108.157489432046	102.817300247797	82.3610336366337	75.3759990281887	53.0338467126641	120.817641142654	20.4026283145408	90.4272183666639	-2.15384	8.83711170807266e-12	3.21824298497324e-10
Gm14085	34.4204953157076	24.7823117939847	31.4299835324966	25.3981432089294	19.0864486840382	62.4487285211668	185.006231923236	198.970516220275	206.345385347695	214.381088145108	47.9830041686009	299.462529327945	32.9276851760539	192.024792522143	-2.54596	8.90724704166161e-12	3.23837811611344e-10
Dzip1	39.3377089322372	24.7823117939847	45.2961527380098	37.6268788280436	30.5383178944612	44.3184524988926	124.286237856123	130.42564938841	170.921284858821	103.764362298546	69.4490849808697	155.927041132827	36.9833037809382	125.795610085932	-1.7672	9.40198694458516e-12	3.4125614510679e-10
Tmbim1	658.906624614974	1311.30754144693	882.812772751007	1467.4482742937	845.529676702893	900.470375772954	324.472468296137	427.453405659824	360.44	445.403630621115	328.304765364111	350.061370490253	1011.07921093041	372.68931048429	1.43944875713507	9.65136459918574e-12	3.49725693300063e-10
Nrp2	623.50268657596	951.425274525586	782.976354471312	1156.08585199164	791.133297953384	1048.53429662153	387.089962177848	443.637610328459	334.757749619866	223.191269849702	330.830186636143	310.821452854178	892.276293689901	338.388038577699	1.39851755527896	1.05381767256848e-11	3.81226844268803e-10
Il13ra1	810.356804004087	767.174173796395	694.232871556028	1285.89858394839	705.244278875212	1081.7731359957	401.321210787328	411.269200991189	254.167921007676	345.554904635722	315.677659003953	273.646794041053	890.779974695968	333.606281744487	1.41678887756387	1.09137718826294e-11	3.94160628886883e-10
Gm36551	41.3045943788491	58.1845581250075	25.8835158502913	99.7112288943155	26.7210281576535	39.2822647149275	1.89749981459729	4.76006019665729	8.85602512221868	7.83127262630532	3.78813190804744	5.16314705737837	48.5145316868407	5.38268945420073	3.15849735126487	1.10236237213195e-11	3.97469963399774e-10
Srgn	7587.26061030526	15848.8271381618	11422.9501915018	18350.6288044369	12225.8247045607	13889.8059081756	3464.83466145466	3124.50351308584	4724.68940270367	6213.13591989498	2281.71811928057	3304.41411672216	13220.882892857	3852.21595552365	1.77896913338006	1.14452136870582e-11	4.1198991975163e-10
Rnf144b	52.1224643352143	39.8671972338014	31.4299835324966	33.8641909452392	37.2185749338745	28.2026515902044	110.054989246643	285.603611799437	85.0178411732993	131.173816490614	207.084544306593	129.078676434459	37.1175104284718	158.002246575174	-2.08909	1.14943770481572e-11	4.13077991644978e-10
Batf	827.075330300288	1678.73225108818	1290.4781473931	1267.08514453437	1667.20129255074	1097.88893690438	277.034972931205	238.003009832864	498.594214380912	493.370175457235	127.533774237597	245.76579993121	1304.74351712851	313.383657795171	2.05645697502068	1.23788769505971e-11	4.4413293059264e-10
C1qtnf6	394.360532045678	461.166497731541	393.799205436575	507.022192207887	423.719160785649	442.177287432133	169.826233406458	151.369914253702	198.374962737698	193.823997501057	257.592969747226	121.850270554129	437.040812606577	182.139724700045	1.26509015211642	1.2457017578928e-11	4.46202596825509e-10
Sulf1	529.092185138591	1188.47347429413	1210.97877728149	735.605481088252	1149.9585332133	1124.08	395.628711343536	246.571118186847	295.791239082104	315.208723208789	135.110038053692	299.462529327945	989.697594066128	281.295393200486	1.81358997556064	1.33608140128792e-11	4.77618152748936e-10
Pde8a	511.390216119084	579.690597615815	530.612074930972	667.877099197774	623.172549533848	665.784025040182	316.882469037748	358.908538827959	307.304071740988	250.60072404177	241.17773147902	286.038346978762	596.421093739613	293.485313684375	1.02149512413372	1.33778624429082e-11	4.77618152748936e-10
P4hb	7393.52239381399	11141.2653891218	7535.80075755624	9468.80405707717	10148.2647653031	10075.3972806005	3506.5796573758	3647.15812267881	5152.43541610683	4795.67557453372	4678.34290643859	3551.21254606484	9293.84244057881	4221.90070386643	1.13837865993503	1.39756887994223e-11	4.98146528546729e-10
Fnbp1l	525.158414245367	409.446890509312	822.726039527117	748.774888678067	441.851287035485	795.71766986648	197.339980718119	275.131479366791	170.921284858821	188.929452109616	147.73714441385	252.99420581154	623.945864976972	205.508924546456	1.60160966185325	1.41294723632625e-11	5.02806378682232e-10
Bag3	354.039380390135	496.723727696823	311.526601483863	499.496816442279	392.226520456986	385.771984251724	175.51873285025	160.890034647016	204.574180323252	138.026180038631	191.932016674404	195.166958768902	406.630838453635	177.684683883742	1.19452910050335	1.44387538992472e-11	5.12975533482375e-10
Cyp1b1	3350.58935830331	2393.10932584522	3706.88923427386	4838.81661728641	2778.98692839597	5227.56291975574	1185.93738412331	1666.02106883005	684.570741947504	947.583987782944	1343.52411672082	1150.3491643839	3715.99239731008	1162.99774396476	1.67608153912376	1.46807678308302e-11	5.20725641401188e-10
F11r	471.069064463541	651.88254936351	458.507995062303	691.393898465301	516.288436903234	589.233970723913	205.878729883806	305.595864625398	208.116590372139	287.799269016721	242.440442115036	192.069070534475	563.062652496967	240.316661091263	1.22820673094483	1.54755993583256e-11	5.48027150004081e-10
Ltbr	564.496123177604	788.724010138991	545.402655416853	894.579044136736	772.046849269346	644.632036347528	205.878729883806	297.027756271415	236.455870763239	294.651632564738	381.338612076775	207.55851170661	701.64678641451	270.485185544431	1.3768702827083	1.61287626448989e-11	5.70231488388694e-10
Mt2	299.950030608309	207.955920706045	139.586	615.199468838513	249.078155326699	367.64170822945	32.257496848154	27.6083491406123	17.7120502444374	48.9454539144083	109.855825333376	42.3378058705026	313.235231174086	46.4528302252484	2.76292380716885	1.64671145500079e-11	5.81251839472286e-10
Selenon	388.459875705843	663.734959351937	462.205640183774	768.52900006279	535.374885587272	630.530710552426	186.903731737833	217.058744967572	200.146167762142	115.511271238003	279.059050559495	157.992299955778	574.805845240674	192.778544370137	1.57773334300318	1.67015880669477e-11	5.88575835367361e-10
Spry4	165.218377515396	156.236313483816	117.400232606678	207.888505524941	165.097781116931	188.353423120293	75.8999925838917	76.1609631465166	36.3097030010966	41.1141812881029	44.1948722605534	49.5662117508323	166.699105561343	53.8743206718323	1.62726118017016	1.76310983256112e-11	6.20330288507875e-10
Serpina3i	63.9237770148855	85.1218535532517	65.6332009060958	67.7283818904785	62.9852806573262	39.2822647149275	14.2312486094797	14.2801805899719	24.7968703422123	11.746908939458	21.4660808122688	13.4241823491838	64.1124597894942	16.6575786070957	1.94619736808488	1.85965473686192e-11	6.53244902252914e-10
Ifi204	253.72822261293	418.06682504635	310.602190203496	811.79991071504	355.007945523111	612.400434530152	15.1799985167784	33.320421376601	0	15.6625452526106	49.2457148046167	20.6525882295135	460.26758810518	22.3435446966867	4.37179862191395	1.87456000749922e-11	6.574220579355e-10
Tdrp	37.3708234856254	36.6347217824121	57.3134993827879	63.025022036973	72.5285049993453	55.3980656236157	170.774983313756	236.098985754201	390.550707889844	329.892359383112	85.8643232490753	238.537394050881	53.7117728851266	241.953125606812	-2.17158	1.89179118168057e-11	6.62400206054252e-10
Cables1	80.6423033110864	397.594480520885	227.405174970417	221.998585085457	291.068342431583	166.194196870847	52.1812449014256	66.640842753202	30.9960879277654	61.6712719321544	27.7796339923479	39.2399176360756	230.817180531712	46.4181665238285	2.31065714230148	1.93919227544418e-11	6.77909299624026e-10
Skap2	2291.42154530282	2670.02472284757	2281.44703994711	2978.16745923965	2556.62980122692	2642.99134902487	1222.93863050796	1377.56142091262	1269.06840001394	1584.85379774854	917.990632383496	1101.81558204454	2570.11365293149	1245.70474393518	1.04439541369605	2.09538747809025e-11	7.31340519152972e-10
Tnfrsf21	2496.96107447376	2870.4382008337	3050.55722521291	2942.42192435301	3259.01111279953	3415.54255508511	684.048683162324	870.139003948952	648.261038946408	604.965810382086	1827.14229031488	667.078599813285	3005.82201545967	883.605904427989	1.76715170060878	2.33077197117269e-11	8.12195843117589e-10
Gm26535	27.5363962525661	22.6273281597251	58.2379106631555	160.854906989886	21.949415986644	47.3401651692716	0	6.6640842753202	0	0.978909078288165	3.78813190804744	2.06525882295135	56.4243538702081	2.24939734743452	4.6791559677838	2.35099132145474e-11	8.17935002969917e-10
Mvp	2285.52088896298	4249.62772675981	2766.76296214007	3778.67930630628	3631.19686213827	2954.22775407391	971.519905073814	1071.96555628722	1608.25416219491	1572.12797973079	806.872096414104	1117.30502321668	3277.66925006355	1191.34078715292	1.45970898843943	2.36799058214339e-11	8.22537365587196e-10
Pi15	245.860680826483	199.335986169007	264.381626185118	789.223783418214	195.636099011392	607.364246746187	25.6162474970635	88.5371196578255	5.31361507333121	30.3461814269331	55.5592679846958	14.4568117606594	383.634	36.6382072334181	3.39117886359524	2.42285490354044e-11	8.40256865911467e-10
Dusp5	715.946302566718	1463.23388766223	1244.25758337472	1546.46471983259	1154.73014538431	1111.99026269949	332.062467554526	271.323431209465	502.136624429799	488.475630065794	166.677803954087	334.571929318118	1206.10381692001	349.207981088632	1.78697614705135	2.44163717391558e-11	8.45426560504675e-10
Trim47	323.552655967651	456.856530463022	412.287431043926	446.819186083018	519.15140420584	392.822647149275	176.467482757548	186.594359708966	172.692489883264	122.363634786021	244.965863387068	149.731264663973	425.248309152122	175.46918253114	1.27965503786921	2.51874067604407e-11	8.70741824203255e-10
Gadd45g	347.155281326994	1288.6802132872	847.685144097041	890.816356253932	921.875471439046	546.929993338606	183.108732108639	124.713577152421	232.027858202129	303.461814269331	108.59311469736	112.556605850848	807.190409957137	177.410283713455	2.1844452211011	2.52377056313748e-11	8.71100175067737e-10
Srpx	33.4370525924017	10.7749181712977	9.24411280367547	4.70335985350545	5.72593460521147	17.1230384654812	64.514993696308	76.1609631465166	92.9882637832962	104.743271376834	65.6609530728223	81.5777235065782	13.5014027485955	80.9410280970591	-2.58843	2.75852944833863e-11	9.50624982402195e-10
Ass1	821.174673960453	3679.63455549816	1723.10262660511	3413.69858167425	3012.79592477543	2684.28808885338	500.939951053686	428.405417699156	939.624265467402	527.631993197321	250.016705931131	465.715864575529	2555.78240856113	518.722366320704	2.30011106973309	2.82906003605327e-11	9.73392990953724e-10
Bcat1	80.6423033110864	232.73823250003	286.56749691394	158.032891077783	334.967174404871	208.498174256154	47.4374953649323	34.2724334159325	61.1065733433089	43.0719994446793	21.4660808122688	66.0882823344431	216.907712077311	45.5738107859275	2.24641460227743	2.86262188069126e-11	9.83389507171639e-10
Gprc5a	20.6522971894246	98.0517553588089	34.2032173735992	89.3638372166035	61.0766357889223	43.3112149420996	13.2824987021811	2.85603611799437	7.97042260999681	4.89454539144083	1.26271063601581	4.13051764590269	57.776492978243	5.73278851725526	3.30560413391391	2.87487854866757e-11	9.86047180198653e-10
Acot7	612.684816619595	1011.76481628485	818.103983125279	802.39319100803	1291.19825347519	720.174853107004	284.624972189594	290.363671996094	428.631615915384	400.37381301986	266.431944199336	287.070976390237	876.053318936658	326.249498951751	1.4241413361297	2.95754010367433e-11	1.01280659060521e-09
Itgbl1	6.88409906314152	1.07749181712977	6.47087896257283	0.94067197070109	0	4.02895022717205	43.6424957357378	59.9767584778818	54.9073557577558	87.1229079676467	8.83897445211069	46.4683235164053	3.23368200678621	50.159469317923	-3.95227	2.98935849961643e-11	1.022098218035e-09
Plce1	50.1555788886025	33.4022463310228	48.9938	41.389566710848	36.2642524996726	33.2388393741694	165.082483869965	220.866793124898	78.8186235877463	102.785453220257	155.313408229945	124.948158788556	40.5740469439659	141.302486803561	-1.79782	3.26058292728081e-11	1.11308851292181e-09
Cd38	5601.68975195058	7402.36878368151	6723.24324211317	8183.84614509948	6382.50843994238	7226.92946998987	2864.27597013461	3161.63198261977	3147.43132843652	3545.60868155973	1592.27811201594	2831.4698462663	6920.09763879617	2857.11598683881	1.27601247559942	3.37244425812127e-11	1.14947654760402e-09
Clec14a	58.0231206750499	29.0922790625038	21.2614594484536	58.3216621834676	29.5839954602593	33.2388393741694	147.05623563129	224.674841282224	104.50109644218	215.359997223396	161.626961410024	99.1324235016647	38.2535593673173	158.725259248463	-2.05215	3.41488453927239e-11	1.16212622994833e-09
2210408F21Rik	26.5529535292601	52.7970990393587	37.9008624950694	71.4910697732828	55.3507011837109	49.3546402828576	7.58999925838918	11.4241444719775	10.6272301466624	11.746908939458	13.8898169961739	8.26103529180539	48.9078877172566	10.5898558507444	2.21603399697295	3.48740809491196e-11	1.18495825829298e-09
Pld4	1279.45898302102	779.026583784823	849.533966657776	729.020777293345	928.55572847846	822.913083899891	2083.45479642783	2175.34750987238	2446.91974126902	2468.80869544275	1493.78668240671	1910.36	898.084853855885	2096.44697277478	-1.22324	3.51811443460536e-11	1.19353263260469e-09
Il15ra	208.489857340857	365.269726006992	342.95658501636	383.794164046045	330.195562233861	340.446294196038	109.106239339344	138.993757742393	95.6450713199618	141.941816351784	66.9236637088381	147.666005841021	328.525364806692	116.712759050557	1.49060089659351	3.85421056223349e-11	1.30552405597145e-09
Pstpip2	462.218079953788	212.265887974564	183.957844793142	322.650485950474	219.49415986644	362.605520445485	88.2337413787742	106.625348405123	100.958686393293	58.7345446972899	101.016850881265	84.6756117410052	293.865329830649	90.0407972494584	1.70685209686508	3.93265077817224e-11	1.33002859031084e-09
Pir	16.7185262962008	3.23247545138931	3.69764512147019	3.76268788280436	4.77161217100956	5.03618778396506	72.1049929546972	34.2724334159325	29.2248829033217	35.2407268183739	185.618463494324	82.6103529180539	6.20318911780655	73.1786420841173	-3.55546	3.94454418604966e-11	1.33198586493014e-09
Plat	44.2549225487669	109.904165347236	126.644345410354	197.541113847229	83.9803742097682	157.12905885971	32.257496848154	20.9442648652921	21.2544602933248	20.5570906440515	16.4152382682056	36.1420294016486	119.908996703844	24.5950967201127	2.28283443186511	4.04135444929449e-11	1.36256732545456e-09
Rspo3	34.4204953157076	37.7122135995419	50.8426204202151	123.228028161843	45.8074768416917	87.6296674409921	4.74374953649323	15.2321926293033	2.6568075366656	12.7258180177461	3.78813190804744	5.16314705737837	63.2734169633319	7.38497444760568	3.09115423628505	4.10072646916508e-11	1.38045134565381e-09
Pkia	69.8244333547211	46.3321	61.9355557846257	26.3388151796305	29.5839954602593	51.3691153964437	153.697484982381	158.033998529022	154.980439638827	201.655270127362	126.271063601581	128.046047022984	47.5640105520434	153.780717317026	-1.69459	4.23743546104345e-11	1.42427453231436e-09
Rai14	960.823540669895	1178.77604793997	1156.4385117398	1506.01582509244	1077.43002821396	1418.19047996456	587.276192617862	660.696355296031	521.61987969868	685.236354801716	469.728356597882	531.804146909972	1216.2790722701	576.060214320357	1.07764457824064	4.28847427677967e-11	1.43921196728726e-09
Gem	452.383652720728	899.705667303357	946.597151096368	742.19018488316	896.108765715595	771.543968503448	239.084976639259	263.707334894814	310.846481789876	323.039995835094	111.118535969392	199.297476414805	784.754898370443	241.182466923873	1.70017656864042	4.50521343953754e-11	1.50962712703644e-09
Mmp13	28.519838975872	42.022180868061	21.2614594484536	142.041467575865	19.0864486840382	43.3112149420996	1.89749981459729	4.76006019665729	1.77120502444374	1.95781815657633	6.31355318007906	0	49.3737684157315	2.78335606205895	4.18445037982357	4.70596402259563e-11	1.57447698142486e-09
Nfe2l2	2730.03699989726	2213.16819238454	2367.41728902129	2973.46409938614	2284.64790747938	3055.96	1180.24488467952	1132.89432680443	1103.46073022845	1270.62398361804	1693.2949628972	1280.46047022984	2604.11553924644	1276.82989307625	1.02883085769829	4.9182439261077e-11	1.64176356133883e-09
Sema6b	369.77446396303	643.262614826472	327.241593250112	719.614057586334	550.644044534503	394.837122262861	127.132487578019	241.81105799019	112.471519052177	115.511271238003	178.04219967823	113.589235262324	500.895649403885	148.092961799824	1.75873812891388	4.92212968330244e-11	1.64176356133883e-09
Lamc2	221.274612743834	441.771645023205	354.049520380771	145.804155458669	314.926403286631	211.519886926533	83.4899918422809	44.7445658485785	77.9330210755244	74.3970899499006	25.2542127203163	84.6756117410052	281.55770396994	65.082415529601	2.10868645264151	5.09550795740421e-11	1.69699863485214e-09
Plekhg4	17.7019690195068	33.4022463310228	29.5811609717615	49.8556144471578	27.6753505918554	44.3184524988926	0.948749907298647	0	0	7.83127262630532	0	1.03262941147567	33.7557989766995	1.63544199084661	4.34835757664358	5.16453355272619e-11	1.7173648615727e-09
Ramp1	99.327715053899	81.8893781018624	43.4473301772747	48.9149424764567	80.1630844729605	75.542816759476	267.547473858218	259.899286737488	421.546795817609	388.626904080402	111.118535969392	267.451017572199	71.5475445069882	286.031669005885	-2.00177	5.33230423809064e-11	1.77045486529238e-09
Slc35f5	228.158711806976	229.505757048641	242.195755456297	308.540406389957	250.986800195103	307.207454821869	129.029987392616	150.41790221437	117.785134125508	117.46908939458	131.321906145645	117.719752908227	261.099147619807	127.290628696824	1.03704208000926	5.37793549057038e-11	1.78289186612921e-09
Ereg	12.7847554029771	67.8819844791754	34.2032173735992	280.320247268925	77.3001171703548	110.796131247231	0	1.90402407866291	0	3.91563631315266	0	1.03262941147567	97.2144088237105	1.14204830054854	6.39467472827032	5.74891774328001e-11	1.90298773371639e-09
Tyrobp	1541.05474742039	2681.87713283599	1699.99234459592	2728.88938700386	2135.77360774388	2172.61141000253	733.383678341854	973.908316236081	984.789993590717	1015.12871418483	939.456713195765	597.892429244415	2160.03310493376	874.09330746561	1.30511784915704	5.86183791081976e-11	1.93742624525185e-09
Tnfsf9	79.6588605877804	147.616378946778	123.871111569251	164.617594872691	145.057009998691	121.875744371955	18.0262482386743	18.0882287472977	38.0809080255403	43.0719994446793	10.1016850881265	46.4683235164053	130.449450057858	28.9728988434539	2.16339729630727	6.5748049846765e-11	2.16846662621417e-09
Serpina3n	3312.23509209438	6014.55932321837	6114.05620835096	2768.39760977331	6670.71381507136	5075.47004867999	1179.29613477222	645.464162666728	2043.97059820807	1021.98107773284	423.008063065297	1312.47198198558	4992.57201619806	1104.36533640512	2.17624235088403	7.10824100533695e-11	2.33875066803047e-09
AC153498.1	14.751640849589	12.9299018055572	53.6158542613177	56.4403182420654	24.8123832892497	55.3980656236157	1.89749981459729	0.952012039331457	0	0	0	0	36.3246940118991	0.474918642321458	6.18353987065085	7.53788660154244e-11	2.47637738442841e-09
Fkbp5	3217.82459065701	3881.12552530143	3314.93885139802	3530.34190604119	3516.67817003404	3281.57996003164	1653.67108842154	2057.29801699528	1526.7787310705	1383.19852762118	859.905943126768	1388.88655843478	3457.08150057722	1478.28981094501	1.2251731513408	9.00863088284655e-11	2.95510186584082e-09
Stx11	1047.36650032082	1328.55	875.417482508067	1395.95720452042	1374.22430525075	1265.09037133202	540.787447160229	436.021514013807	532.247109845343	440.509085229674	737.423011433235	539.032552790302	1214.43387907551	537.670120078765	1.17645342785334	9.05357976532582e-11	2.9653872222345e-09
Abca9	24.5860680826483	1.07749181712977	13.8661692055132	3.76268788280436	0.954322434201911	15.1085633518952	248.572475712245	509.32644104233	82.3610336366337	122.363634786021	306.838684551842	210.656399941037	9.89255046236545	246.686444945018	-4.63879	9.23570444935597e-11	3.02050460057348e-09
Arid5a	1586.29311269247	5167.65075495437	3545.11726020954	3784.32333813048	4485.31544074898	3278.55824736126	1010.41865127306	1101.4779295065	1526.7787310705	996.529441697352	535.389309670705	1056.37988793961	3641.20969234952	1037.82899185962	1.81045945059837	9.29569939347519e-11	3.03557464924053e-09
Fndc5	5.90065633983559	2.15498363425954	1.84882256073509	2.82201591210327	0	2.01447511358603	18.0262482386743	16.1842046686348	21.2544602933248	38.1774540532384	36.6186084444586	42.3378058705026	2.45682559341992	28.7664635948056	-3.54823	9.43092268343536e-11	3.07512925884094e-09
Pilra	970.657967902954	1176.62106430571	914.242756283504	1422.29601970005	1179.54252867356	1546.10964967727	119.54248831963	317.020009097375	57.5641632944214	71.4603627150361	405.330114161076	55.7619882196864	1201.57833109051	171.113187634537	2.81393491083156	1.01033341883635e-10	3.28946465649195e-09
Gsn	1433.85949058005	1809.10876096088	1360.73340470103	1642.4132608441	1828.48178393086	1486.68263382649	3216.26218574241	3828.04041015179	3672.59361818409	3825.57667795015	2293.08251500472	3031.79995209258	1593.54655580724	3311.22589318762	-1.05538	1.03005992440255e-10	3.3486925768878e-09
Arvcf	163.251492068785	77.5794108333433	81.3481926723441	105.355260718522	41.9901871048841	83.6007172138201	326.369968110735	461.725839075757	216.972615494358	304.440723347619	598.524841471495	312.886711677129	92.187543435283	370.153449862849	-2.0045	1.04557807633218e-10	3.39408335671283e-09
Sema4f	34.4204953157076	49.5646235879694	30.5055722521291	31.9828470038371	61.0766357889223	35.2533144877555	109.106239339344	117.097480837769	245.311895885457	189.908361187904	92.1778764291543	139.404970549216	40.4672480727201	148.834470704808	-1.88231	1.07026839405561e-10	3.46906905615589e-09
Tnfaip8l3	4.91721361652966	29.0922790625038	16.6394030466158	23.5167992675272	17.1778038156344	29.2098891469974	0	0	0	0	1.26271063601581	0	20.092231325968	0.210451772669302	6.2835296863478	1.07234752917602e-10	3.47065118715812e-09
Gm6093	7.86754178644745	16.1623772569465	8.31970152330792	57.3809902127665	21.949415986644	32.2316018173764	0	0	0.885602512221868	0	0	0	23.9852714305815	0.147600418703645	6.54168620620341	1.08037142475049e-10	3.49144033474182e-09
Atp11a	1349.28341637574	1016.07478355337	1375.52398518691	1780.69204053716	1211.03516900223	1773.7453375125	639.457437519288	679.73659608266	386.122695328735	388.626904080402	407.855535433107	668.111229224761	1417.72578869465	528.318399611492	1.4239103723318	1.08306199857976e-10	3.49495775695544e-09
Eomes	82.6091887576982	51.7196072222289	74.8773137097713	39.5082227694458	85.889019078172	82.5934796570271	221.058728400585	207.538624574258	276.307983813223	234.93817878916	116.169378513455	254.026835223016	69.5328051990572	218.339954885616	-1.65218	1.09556535992839e-10	3.53008312577222e-09
Nts	33.4370525924017	225.195789780122	136.812869494397	212.591865378446	89.7063088149797	86.6224298841991	6.64124935109053	6.6640842753202	24.7968703422123	26.4305451137805	1.26271063601581	8.26103529180539	130.727719324091	12.3427491683708	3.38995318493724	1.11382844151983e-10	3.58363622762737e-09
Cd86	1040.48240125768	2097.87656795166	1677.8064738671	2031.85145671435	1525.00724985465	1928.85992125862	759.948675746216	852.050775201654	708.482009777495	591.261083286052	828.338177226373	640.230235114918	1716.98067848401	730.051826058785	1.23392380869217	1.12961450213331e-10	3.62907374809074e-09
Chil3	2646.44436841626	5533.99797277849	2979.3775566246	8243.10847925365	6578.14453895377	6900.58450158893	610.04619039303	555.975030969571	28.3392803910998	239.833	685.651875356586	358.322405782059	5480.27623626928	413.027917845491	3.73022581499121	1.18820081062705e-10	3.81167830632623e-09
Tmem132a	187.837560151433	239.203183402809	275.474561549529	269.972855591213	312.063435984025	283.033753458837	88.2337413787742	82.8250474218368	128.412364272171	135.089452803767	68.1863743448539	108.426088204946	261.264225022974	101.862178071058	1.35551562909878	1.20512993136508e-10	3.86030900481613e-09
Cd7	165.218377515396	115.291624432885	149.754627419543	63.025022036973	185.138552235171	112.810606360817	418.398709118703	370.332683299937	578.29844048088	629.43853733929	265.169233563321	425.443317527977	131.873135000131	447.846820221685	-1.76435	1.22791971085223e-10	3.92754260594289e-09
Paqr6	1.96688544661186	1.07749181712977	0	0	1.90864486840382	1.00723755679301	21.8212478678689	13.3281685506404	27.4536778788779	13.7047270960343	58.0846892567274	29.9462529327945	0.993376614823078	27.3897939304906	-4.7924	1.26919161676999e-10	4.05360848143784e-09
2900052N01Rik	101.294600500511	61.4170335763968	75.8017249901389	79.9571175095926	47.7161217100956	86.6224298841991	232.443727288169	279.891539563448	150.552427077718	244.727269572041	164.152382682056	197.232217591854	75.4681713618223	211.499927295881	-1.48728	1.2997175786297e-10	4.14503497956555e-09
Stfa2l1	94.4105014373694	587.233040335724	199.67283655939	547.471086948034	296.794277036794	348.504194650382	4.74374953649323	6.6640842753202	3.54241004888747	0	26.5169233563321	0	345.680989494616	6.91119453617216	5.66770449356832	1.42074661116396e-10	4.5244038796979e-09
Inhba	35.4039380390135	150.848854398168	146.056982298072	531.479663446116	109.74707993322	178.281047552363	29.4112471262581	38.0804815732583	12.3984351711062	10.7679998611698	17.6779489042214	21.6852176409891	191.969594277825	21.6702217128338	3.14610831941882	1.4292889184473e-10	4.54497207973898e-09
Gm10309	34.4204953157076	37.7122135995419	33.2788060932317	23.5167992675272	23.8580608550478	36.2605520445485	4.74374953649323	4.76006019665729	1.77120502444374	2.9367272348645	0	10.3262941147567	31.5078211959341	4.08967268453591	2.92722753064026	1.49201654575079e-10	4.73526649386524e-09
Klra2	190.787888321351	174.553674375022	137.737280774765	314.184438214164	133.605140788268	248.787676527874	28.4624972189594	56.168710320556	4.42801256110934	13.7047270960343	54.2965573486799	22.7178470524648	199.942683166907	29.963058599634	2.74616602308378	1.49347361684207e-10	4.73526649386524e-09
Marcks	5791.49419754863	7015.54922133192	6927.5381350744	7774.65383784451	6476.03203849417	7180.59654237739	2594.8309964618	3737.5992664153	2724.11332759447	4455.01521528944	2838.57350976355	2472.11481107276	6860.9773287785	3137.04118776622	1.12896617564298	1.55244954508163e-10	4.91511384273013e-09
Spi1	3254.21197141933	4399.39908934085	3160.56216757664	4585.77585716781	4420.42151522325	3566.62818860406	1561.64234741357	1658.4049725154	2177.69657755357	2220.16578955756	1344.78682735684	1399.21285254954	3897.83313155532	1726.98489449108	1.17413749770324	1.5627466161292e-10	4.94054415713657e-09
Ifna5	1.96688544661186	9.69742635416792	23.1102820091887	50.7962864178589	19.0864486840382	20.1447511358603	0	0	0	0	0	0	20.800346674621	0	6.81825079727656	1.65463572991332e-10	5.21756314961272e-09
Rap1gap2	729.714500693001	894.318208217708	625.826436808829	1267.08514453437	768.229559532539	1085.80208622287	346.293716164006	428.405417699156	261.252741105451	277.031269155551	382.601322712791	403.758099886988	895.162656001552	349.890427787324	1.35575806182301	1.65571124475122e-10	5.21756314961272e-09
Lrp12	144.566080325972	229.505757048641	196.899602718288	343.345269305898	215.676870129632	253.823864311839	47.4374953649323	92.3451678151513	48.7081381722028	69.5025445584597	104.804982789312	74.3493176262485	230.636240640045	72.8579410543845	1.66760866209227	1.65754619174916e-10	5.21756314961272e-09
Angptl7	5.90065633983559	0	2.77323384110264	0	0	4.02895022717205	31.3087469408553	35.2244454552639	25.6824728544342	18.5992724874751	22.7287914482846	25.8157352868918	2.11714006801838	26.5599107455342	-3.64883	1.66999744077702e-10	5.24918215750862e-09
Susd2	741.515813372672	607.705384861189	485.315922192962	631.190892340431	629.852806573261	723.196565777383	203.03248016191	198.970516220275	140.810799443277	108.658907689986	372.499637624665	135.274452903313	636.46289751965	193.207799007238	1.72300329545704	1.68042986218373e-10	5.2743736710325e-09
Nsg2	184.887231981515	204.723445254656	212.614594484536	129.81273195675	268.164604010737	162.165246643675	762.794925468112	616.903801486784	1674.67435061155	1209.93162076417	248.753995295115	834.364564472344	193.727975721978	891.237209683013	-2.20221	1.74843318587621e-10	5.47206908417557e-09
Cd63	2840.18258490753	8446.45835448026	5472.51477977588	6306.26489158011	6368.19360342935	5002.94894459089	1481.94735520049	1103.38195358516	2115.70440169804	2514.8174221223	809.397517686136	1320.73301727739	5739.42719312734	1557.66361126158	1.88130296505593	1.76601016235231e-10	5.51916127242885e-09
Gng12	866.413039232525	1058.09696442143	1026.09652120798	1233.22095358913	1024.94229433285	1404.08915416946	481.964952907713	631.183982076756	350.69859483986	371.006540671215	570.745207479147	436.80224105421	1102.14315449223	473.733586504817	1.21879824328622	1.84492628312868e-10	5.75754248071087e-09
Fxyd6	18.6854117428127	3.23247545138931	3.69764512147019	10.347391677712	0	3.02171267037904	58.8224942525161	192.306431944954	20.368857781103	105.722180455122	53.0338467126641	130.111305845935	6.49743944396053	93.3941861653824	-3.84384	2.28670905209131e-10	7.11756928071102e-09
Srgap3	105.228371393735	104.516706261588	108.156119803003	69.6097258318807	90.6606312491816	90.6513801113712	264.701224136322	303.691840546735	201.031770274364	196.760724735921	166.677803954087	229.244	94.8038224417931	227.017848832505	-1.26183	2.28725408718182e-10	7.11756928071102e-09
Gm48786	18.6854117428127	18.3173608912061	35.1276286539668	62.0843500662719	23.8580608550478	23.1664638062393	0.948749907298647	4.76006019665729	0	0	3.78813190804744	0	30.2065460025908	1.58282366866723	4.31332820451541	2.35170938059264e-10	7.30771914932306e-09
Oas1a	13.768198126283	28.014787245374	18.4882256073509	18.8134394140218	31.4926403286631	35.2533144877555	0.948749907298647	0.952012039331457	0	0.978909078288165	0	1.03262941147567	24.3051008682414	0.652050072732324	5.19199365568394	2.37071690162131e-10	7.35630419515893e-09
Txnrd1	2648.41125386287	4113.86375780146	3086.60926514724	4730.63934065578	3898.40714371481	3893.98039456179	1331.1	1282.36021697947	1627.73741746379	994.571623540776	2216.05716620775	1179.26278790522	3728.65185929066	1438.51422200617	1.3744002054024	2.53866415399226e-10	7.86625282033908e-09
Postn	135.715095816219	66.8044926620456	67.4820234668309	128.872059986049	43.8988319732879	98.7092805657153	355.781215236993	347.484394355982	218.743820518801	271.157814685822	271.483	285.005717567286	90.2469640783579	291.609291518047	-1.6919	2.63334889386214e-10	8.14806705967499e-09
Tnfrsf1a	1458.4455586627	1642.09752930577	1193.4149629545	1951.89433920476	1692.01367583999	1748.56439859267	602.456191134641	854.906811319648	694.312369581945	682.299627566851	978.600742912255	578.272470426377	1614.40507742673	731.808035490286	1.14205691518801	2.65416664116831e-10	8.20084859921326e-09
Deptor	159.317721175561	80.8118862847326	113.702587485208	130.753403927451	89.7063088149797	128.926407269506	348.191215978603	431.26145381715	216.972615494358	236.895996945736	345.982714268333	340.767705786972	117.203052492906	320.011950381859	-1.44806	2.67873234845586e-10	8.26504490087923e-09
Ambp	26.5529535292601	12.9299018055572	8.31970152330792	32.9235189745381	7.63457947361529	8.0579004543441	0	0	0	0	0	0	16.0697592934371	0	6.44484192058023	2.68745839259655e-10	8.28025669153972e-09
Glrx	542.860383264874	1182.00852339136	630.448493210667	1407.24526816883	1022.07932703025	977.020430089222	313.087469408553	338.916286001999	408.262758134281	374.922176984367	347.245424904348	334.571929318118	960.277	352.834340791945	1.44423436020292	2.84144283543037e-10	8.74234612300115e-09
Arhgap18	301.916916054921	223.040806145862	216.312239606006	259.625463913501	223.311449603247	253.823864311839	482.913702815011	634.992030234082	373.724260157628	532.526538588762	592.211288291416	482.23793515914	246.338456605896	516.434292541006	-1.06725	2.92340750625827e-10	8.98186075232647e-09
Daam2	71.791318801333	30.1697708796335	28.656749691394	66.7877099197774	25.7667057234516	39.2822647149275	149.902485353186	273.227455288128	127.526761759949	108.658907689986	323.253922820048	195.166958768902	43.7424199550862	196.289415280033	-2.16361	2.93720209819596e-10	9.01155085373372e-09
Lst1	380.592333919395	507.498645868121	292.113964596145	443.056498200213	367.414137167736	372.677896013415	115.747488690435	131.377661427741	182.434117517705	201.655270127362	156.576118865961	82.6103529180539	393.892245960837	145.066834924543	1.44041096153294	2.94391703512644e-10	9.019467163518e-09
Kcnj15	53.1059070585203	94.8192799074196	78.5749588312415	83.719805392397	99.2495331569988	98.7092805657153	25.6162474970635	16.1842046686348	15.0552427077718	4.89454539144083	21.4660808122688	34.0767705786972	84.6964608187154	19.5488486093128	2.12055900403474	3.06401625888729e-10	9.37425675615249e-09
Qsox1	879.197794635502	2684.03211647025	964.160965423352	2506.8908019184	1792.21753143119	1560.21097547238	471.528703927428	512.182477160324	672.172306776398	483.581084674354	527.81304585461	524.575741029642	1731.11836422518	531.975559903792	1.70209979773386	3.09081720043787e-10	9.44300930116971e-09
Plcd3	116.046	499.956203148213	339.25893989489	283.142263181028	546.826754797695	310.229167492248	84.4387417495796	96.1532159724772	110.700314027734	96.9119987505284	47.9830041686009	80.5450940951025	349.243261644029	86.1220614606703	2.01676825807256	3.09516255318338e-10	9.44305957134857e-09
Abcg3	591.049076706865	240.280675219938	288.416319474675	272.794871503316	286.296730260573	342.460769309624	997.136152570878	1490.85085359306	655.345859044182	1099.31489491761	1155.38023195447	809.581458596928	336.883073745832	1034.60157511285	-1.6186	3.13524194042465e-10	9.55197872743341e-09
Zfp683	0	0	0	0	1.90864486840382	0	27.5137473116608	25.7043250619493	22.1400628055467	29.367272348645	5.05084254406325	27.8809941098432	0.318107478067304	22.9428740302847	-6.03626	3.2931203307225e-10	1.00189856198578e-08
Mr1	97.3608296072872	98.0517553588089	98.9120069993275	77.1351015974894	110.701402367422	125.904694599127	219.161228585987	240.859045950859	232.027858202129	192.845088422769	184.355752858309	194.134329357427	101.344298421577	210.563883896247	-1.05723	3.32045489330181e-10	1.00880784181735e-08
Areg	7.86754178644745	47.4096399537098	32.3543948128642	41.389566710848	28.6296730260573	18.1302760222742	2.84624972189594	0.952012039331457	0	1.95781815657633	0	4.13051764590269	29.2968487187002	1.64776626061774	4.13989598523028	3.60520403948764e-10	1.0937958402974e-08
Col4a2	4153.07862052095	3817.55350809077	2992.31931454975	6197.14694297878	3630.24253970407	5602.25529088274	756.153676117022	1228.09553073758	658.88826909307	440.509085229674	2218.58258747978	603.055576301793	4398.76603612118	984.214120826487	2.16057416793304	3.70652252640356e-10	1.12141584453491e-08
Arhgef10l	362.890364899889	207.955920706045	262.532803624383	260.566135884202	250.986800195103	329.366681071315	122.388738041525	122.809553073758	120.441941662174	135.089452803767	111.118535969392	153.861782309875	279.049784396823	127.618333976749	1.12824128549282	3.73074801497737e-10	1.12718195566089e-08
Prr16	64.9072197381915	68.9594762963052	97.0631844385924	90.3045091873046	63.9396030915281	88.6369049977851	24.6674975897648	19.9922528259606	37.1953055133185	20.5570906440515	8.83897445211069	24.7831058754162	78.9684829582845	22.6723711501037	1.78390885777532	3.88806699528215e-10	1.17308842925429e-08
Serpina3g	2822.48061588802	3467.3686675236	2954.41845205468	2118.39327801885	3433.65211825848	2983.4376432209	1334.8911195692	1229.99955481624	1551.57560141271	1448.78543586648	722.270483801045	1208.17641142654	2963.29179582742	1249.2831011487	1.24557870951479	4.00050912740118e-10	1.20368422213971e-08
Trp53inp2	649.072197381915	1127.05644071774	644.31466241618	1035.6798397419	1017.30771485924	819.891371229513	387.089962177848	447.445658485785	460.513306355371	348.491631870587	321.991212184032	327.343523437789	882.220371057747	382.145882418569	1.20599243200977	4.38703184717141e-10	1.31816408697241e-08
Cys1	13.768198126283	8.61993453703815	4.62205640183774	0.94067197070109	1.90864486840382	4.02895022717205	37.9499962919459	75.2089511071851	51.3649457088684	116.490180316292	22.7287914482846	32.0115117557459	5.64807602190598	55.9590627713869	-3.32038	4.53943908943406e-10	1.36208148964119e-08
Mcub	78.6754178644745	174.553674375022	134.964046933662	176.846330491805	150.782944603902	156.121821302917	42.6937458284391	60.9287705172133	55.7929582699777	62.6501810104426	51.7711360766483	49.5662117508323	145.324039261964	53.9005005755922	1.42971697102564	4.67945165254751e-10	1.4021642630312e-08
Ampd1	7.86754178644745	4.30996726851907	5.54646768220528	3.76268788280436	0.954322434201911	4.02895022717205	33.2062467554526	26.6563371012808	54.021753245534	48.9454539144083	11.3643957241423	36.1420294016486	4.41165621355835	35.0560360237444	-2.99807	4.77480576467405e-10	1.42877384020027e-08
Itih5	155.383950282337	38.7897054166717	134.039635653294	70.5503978025817	45.8074768416917	62.4487285211668	496.196201517192	454.109742761105	410.919565670947	296.609450721314	174.254067770182	518.379964560788	84.5033157529572	391.744832166921	-2.2123	5.23382981921397e-10	1.56398306405936e-08
Gm44220	0	1.07749181712977	4.62205640183774	1.88134394140218	0	4.02895022717205	42.6937458284391	33.320421376601	37.1953055133185	23.493817878916	7.57626381609488	28.9136235213189	1.93497373125696	28.8655296557814	-3.89476	5.26635730199785e-10	1.57155018038004e-08
Pglyrp4	9.83442723305931	9.69742635416792	12.9417579251457	16.9320954726196	12.4061916446248	9.06513801113712	0	0	0	0	0	0	11.8128394401257	0	6.00247506709428	5.3593204533138e-10	1.59710678099163e-08
Tmem86a	244.877238103177	241.358167037068	211.690183204168	259.625463913501	177.503972761556	184.324472893121	458.246205225246	506.470404924335	566.785607821996	484.559993752642	414.169088613187	342.832964609924	219.896582985432	462.177377491222	-1.07258	5.59107836075349e-10	1.66389881802833e-08
Gas7	584.164977643723	1153.99373614598	786.673999592783	1287.77992788979	1110.83131341102	943.781590715053	303.599970335567	343.676346198656	432.174025964272	227.106906162854	171.728646498151	432.671723408307	977.87092423306	318.492936427968	1.61725523913075	5.62902595912019e-10	1.67290970398158e-08
App	3776.42005749478	4946.76493244277	4124.72313299999	7399.32572153477	4733.43927364148	6472.5085399519	2070.17229772565	2907.44476811827	1944.78311683922	2006.76361049074	2430.71797433044	1746.17633480536	5242.19694301095	2184.34301705161	1.26301745143576	5.81920858106455e-10	1.72707776853527e-08
Pilrb2	296.999702438391	308.162659699114	247.742223138503	423.30238681549	303.474534076208	413.974635841928	81.5924920276836	147.561866096376	38.0809080255403	47.9665448361201	137.635459325724	60.9251352770647	332.276023668272	85.6270675980847	1.95977714637347	6.09395327804045e-10	1.80616164140183e-08
Timd4	128.830996753077	74.346935381954	94.2899505974898	89.3638372166035	53.442056315307	90.6513801113712	491.452451980699	241.81105799019	182.434117517705	266.263269294381	296.736999463716	220.982694055794	88.4875260626338	283.280098383747	-1.67837	6.12039703625063e-10	1.8115378690471e-08
Egfr	115.062798626794	120.679083518534	158.998740223218	236.108664645974	130.742173485662	198.425798688224	52.1812449014256	64.7368186745391	32.7672929522091	57.7556356190017	58.0846892567274	64.0230235114918	160.002876531401	54.9247841525658	1.54587155205883	6.42117434850219e-10	1.89798776745565e-08
Dusp14	19.6688544661186	76.5019190162136	61.9355557846257	53.6183023299621	55.3507011837109	47.3401651692716	11.3849988875838	17.1362167079662	9.74162763444055	10.7679998611698	10.1016850881265	9.29366470328106	52.4025829916504	11.404365480428	2.19542302974039	6.46401724251463e-10	1.90806592866325e-08
Madcam1	566.463008624216	1963.19009081044	978.027134628865	860.714853191497	1583.22091834097	1020.33164503132	264.701224136322	246.571118186847	440.144448574268	436.593448916522	150.262565685882	241.635282285308	1161.99127510455	296.651347964192	1.96863284121103	6.65753858432558e-10	1.96253441457403e-08
Dmpk	155.383950282337	73.2694435648243	69.330846027566	105.355260718522	71.5741825651433	81.586242100234	299.804970706372	527.414669789627	211.659000421027	184.034906718175	540.440152214768	332.506670495167	92.7499875431045	349.310061724189	-1.91205	6.69490668773476e-10	1.97088656526648e-08
Casp4	653.005968275138	592.620499421373	813.481926723441	867.299556986405	524.877338811051	924.644077135986	271.342473487413	262.755322855482	255.93912603212	319.124359521942	109.855825333376	305.658305796799	729.321561225566	254.112568837855	1.51953327463189	6.71569973486742e-10	1.97434331558488e-08
Ccdc86	463.201522677094	888.930749132059	623.053202967727	758.181608385078	797.813554992798	662.762312369802	252.36747534144	260.851298776819	378.152272718738	349.470540948875	321.991212184032	231.308988170551	698.990491754093	299.023631356742	1.22476925717735	6.96533731597386e-10	2.04497803782845e-08
Add3	3074.24195305434	2000.90230440998	2481.1198765065	2001.74995365192	2075.65129438916	2143.40152085553	5588.13695398903	5555.94226153838	6108.00052679423	5605.23338227803	3111.31900714296	5034.06838094391	2296.17781714457	5167.11675211442	-1.17023	7.13520650290902e-10	2.09203487438787e-08
Sema7a	1322.73046284648	3409.18410939859	2604.99098807575	2306.52767215907	2823.84008280346	2011.45340091565	792.20617259437	909.171497561541	1148.62645835176	686.215263880004	410.380956705139	797.18990565922	2413.1211193665	790.63170912534	1.60923424794141	7.24033929603309e-10	2.12001022018343e-08
Upb1	11.8013126796712	1.07749181712977	3.69764512147019	3.76268788280436	2.86296730260573	2.01447511358603	47.4374953649323	24.7523130226179	26.568075366656	63.6290900887307	16.4152382682056	60.9251352770647	4.20276331954454	39.9545578980346	-3.24445	7.29407413291711e-10	2.13288114122592e-08
Adamts7	90.4767305441457	163.778756203725	106.307297242268	250.21874420649	147.919977301296	138.998782837436	38.8987461992445	49.5046260452358	24.7968703422123	31.3250905052213	56.8219786207116	55.7619882196864	149.61671472256	42.8515499887186	1.81002814762357	7.35857596044448e-10	2.14886179385724e-08
Tbxa2r	116.046	209.033412523175	146.056982298072	186.253050198816	197.544743879796	103.74546834968	366.217464217278	447.445658485785	609.294528408645	498.264720848676	282.847182467542	429.57383517388	159.77998309994	438.940564933634	-1.45907	7.5854139984049e-10	2.21214199145995e-08
Has1	6.88409906314152	34.4797381481526	16.6394030466158	73.372413714685	44.8531544074898	29.2098891469974	0	0	0	2.9367272348645	0	0	34.2397829211804	0.489454539144083	6.08999136601679	7.61142278735551e-10	2.21676337360979e-08
2210406H18Rik	82.6091887576982	70.036968113435	68.4064347471985	125.109372103245	64.8939	119.861269258369	15.1799985167784	39.0324936125897	17.7120502444374	7.83127262630532	26.5169233563321	12.3915529377081	88.4861930842792	19.7773818823585	2.16553372283105	7.69297891457743e-10	2.23752856056789e-08
Plekhh2	27.5363962525661	26.9372954282442	42.5229188969072	33.8641909452392	24.8123832892497	51.3691153964437	115.747488690435	129.473637349078	75.2762135388588	80.2705444196295	92.1778764291543	129.078676434459	34.507050034775	103.670739476936	-1.58621	7.7146197307451e-10	2.24083508397435e-08
Grap2	1495.81638214832	1100.11914528949	1263.67022026244	815.562598597845	1245.39077663349	1007.23755679301	3266.54593082924	3154.01588630512	4403.21569076713	1874.61088492184	2157.97247695102	3249.68475791394	1154.6327799541	3017.67427128138	-1.38613	7.8759702819872e-10	2.28162570692256e-08
Tgif1	696.277448100599	1081.80178439829	1147.19439893613	1305.65269533311	1222.48703821265	1156.30871519838	401.321210787328	415.077249148515	522.505482210902	535.463265823626	268.957365471368	545.228329259156	1101.62034669653	448.092150450149	1.29688994784338	8.44767033595437e-10	2.44076133388753e-08
Tmem2	509.423330672472	523.661023125068	517.670317005826	745.012200795263	508.653857429619	769.529493389862	287.47122191149	360.812562906622	224.057435592133	225.149088006278	252.542127203163	243.700541108259	595.658370403018	265.622162787991	1.16486755830191	8.49830825235682e-10	2.45214412985333e-08
Pim1	4395.00553045421	5573.86517001229	4205.14691439197	5933.75879118247	4899.49137719261	4486.23607795608	1569.23234667196	1135.75036292243	1656.07669785489	1081.69453150842	3141.62406240734	1771.99207009226	4915.58397686494	1726.06167857622	1.51026985220934	8.5270239208259e-10	2.45717965401448e-08
2010005H15Rik	6.88409906314152	56.029574490748	7.39529024294038	72.4317417439839	28.6296730260573	16.1158009086882	0	0	0	1.95781815657633	0	0	31.2476965792599	0.326303026096055	6.44088742304575	8.63769537956388e-10	2.48578742757001e-08
Gm6166	18.6854117428127	58.1845581250075	55.4646768220528	38.5675507987447	65.8482479599319	46.3329276124786	11.3849988875838	6.6640842753202	13.284037683328	5.87345446972899	12.6271063601581	6.19577646885404	47.180562176838	9.33824302416219	2.34003172514616	8.68019808408399e-10	2.49472781299352e-08
Ecm1	656.939739168362	1453.53646130806	757.092838621021	1712.96365864668	1660.52103551133	1058.60667218946	405.116210416522	473.149983547734	503.907829454243	329.892359383112	405.330114161076	283.97308815581	1216.61006757415	400.228264186416	1.60370155923878	8.80307946752633e-10	2.52671546716604e-08
Slc16a5	26.5529535292601	17.2398690740763	24.0346932895562	6.58470379490763	26.7210281576535	29.2098891469974	85.3874916568782	97.1052280118086	268.337561203226	127.258180177461	39.1440297164902	142.502858783643	21.7238561654085	126.622558258251	-2.5457	9.45408255302987e-10	2.71000468872265e-08
Il18rap	555.645138667851	649.727565729251	500.106502678843	1275.55119227068	505.790890127013	782.623581628171	222.007478307883	333.20421376601	171.806887371042	139.005089116919	212.135386850657	249.896317577113	711.574145183634	221.342562164937	1.68480037062115	9.53232921473291e-10	2.72884815603916e-08
Flrt3	125.880668583159	169.166215289374	220.934296007844	187.193722169517	177.503972761556	195.404086017844	63.5662437890093	46.6485899272414	91.2170587588524	84.1861807327822	39.1440297164902	69.1861705688701	179.347160138216	65.6580455822076	1.44424486278116	9.57036360354477e-10	2.73614563103179e-08
4931406B18Rik	16.7185262962008	26.9372954282442	22.1858707288211	59.2623341541687	9.54322434201911	35.2533144877555	0	1.90402407866291	0	0	1.26271063601581	0	28.3167609062016	0.527789119113121	5.81903422307142	9.96603951563829e-10	2.84553908369285e-08
Klrb1c	51.1390216119084	15.0848854398168	12.9417579251457	29.1608310917338	15.2691589472306	15.1085633518952	100.567490173657	176.12222727632	56.6785607821996	137.047270960343	141.423591233771	80.5450940951025	23.1173697279551	115.397372420232	-2.31793	1.01151387449942e-09	2.88433511873598e-08
Sidt1	185.870674704821	189.638559814839	211.690183204168	207.888505524941	242.397898287285	185.331710449914	616.687439744121	670.216475689346	743.020507754148	467.918539421743	246.228574023083	585.500876306707	203.802921997662	554.928735489858	-1.44594	1.01406180533546e-09	2.88782561639526e-08
Nphp4	45.2383652720728	99.1292471759387	110.929353644106	86.5418213045003	102.112500459605	77.557291873062	29.4112471262581	18.0882287472977	22.1400628055467	21.5359997223396	7.57626381609488	35.1093999901729	86.9180966215473	22.3102003679516	1.95247095681084	1.05932474332163e-09	3.01181545648142e-08
Mgst1	483.853819866518	646.495090277861	389.177149034737	618.021484750616	515.334114469032	633.552423222805	233.392477195467	276.083491406123	255.053523519898	327.934541226535	256.33025911121	229.244	547.739013603595	263.006336967805	1.05785237964314	1.06036227678451e-09	3.01181545648142e-08
Cd8b1	303.883801501533	279.07038063661	273.625738988794	160.854906989886	390.317875588582	216.556074710498	895.619912489923	822.538401982379	2199.83664035912	2061.58251887488	377.550480168728	1028.49889382977	270.718129735984	1230.9378079508	-2.18518	1.06690448326995e-09	3.02645700884924e-08
Evc	46.2218079953788	24.7823117939847	24.0346932895562	36.6862068573425	36.2642524996726	29.2098891469974	124.286237856123	113.289432680443	114.242724076621	78.3127262630532	79.5507700689962	68.1535411573945	32.8665269304887	96.3059053504385	-1.55262	1.07785695817158e-09	3.04959425234174e-08
Hlf	14.751640849589	12.9299018055572	16.6394030466158	36.6862068573425	9.54322434201911	13.0940882383092	95.8237406371633	122.809553073758	55.7929582699777	119.426907551156	37.8813190804744	78.4798352721512	17.2740775232388	85.0357189807801	-2.29788	1.0847723005005e-09	3.06518432164739e-08
Ch25h	140.632309432748	164.856248020855	215.387828325638	210.710521437044	233.808996379468	193.389610904258	64.514993696308	46.6485899272414	20.368857781103	93.9752715156639	29.0423446283637	58.8598764541134	193.130919083335	52.2349890004655	1.88482365175175	1.09487165210278e-09	3.08971930387711e-08
Fcgrt	532.042513308509	440.694153206075	325.392770689377	386.616179958148	295.839954602593	379.728558910966	757.10242602432	1142.41444719775	789.071838389685	1107.14616754391	982.388874820302	677.404893928042	393.385688445944	909.254774650669	-1.20895	1.14909586637061e-09	3.23855002958767e-08
Aldh1a2	60.9734488449677	173.476182557893	121.097877728149	140.160123634462	131.696495919864	104.752705906473	30.3599970335567	15.2321926293033	21.2544602933248	54.8189083841373	8.83897445211069	26.8483646983675	122.026139098635	26.2254829151334	2.21098813081323	1.17596184690974e-09	3.30999119077277e-08
Ly6a	1923.6139667864	2633.39000106515	2108.58213051837	1892.63200505059	2488.87290839858	1851.30262938556	557.864945491604	624.519897801436	1094.60470510623	1049.39053192491	324.516633456064	578.272470426377	2149.73227353411	704.861530701104	1.6080372184682	1.29707707323909e-09	3.64149797627252e-08
B4galt5	1122.10814729207	1740.14928466458	1477.20922602734	1570.92219107082	1668.15561498494	1696.18804563943	735.281178156451	772.081763897812	898.886549905196	511.96944794471	443.21143324155	680.502782162469	1545.7887516132	673.655525884698	1.19737723889249	1.31357764481105e-09	3.68308261489824e-08
Trim29	9.83442723305931	32.3247545138931	21.2614594484536	41.389566710848	20.0407711182401	23.1664638062393	0.948749907298647	1.90402407866291	0	0	0	0	24.6695738051222	0.475462330993594	5.62282981454849	1.34241835751493e-09	3.75911605273821e-08
B3gnt8	219.307727297223	256.443052476885	186.731078634245	177.787002462506	258.621379668718	179.288285109156	613.841190022225	564.543139323554	872.31847453854	928.005806217181	292.948867555669	507.021041034556	213.029754274789	629.779753115287	-1.56485	1.36299218026382e-09	3.81183479747115e-08
Itga8	18.6854117428127	3.23247545138931	4.62205640183774	15.0507515312174	1.90864486840382	0	126.18373767072	304.643852586066	39.8521130499841	96.9119987505284	335.881029180206	236.472135227929	7.24988999927683	189.990811077572	-4.70859	1.38061614161432e-09	3.85617932306974e-08
Arnt2	9.83442723305931	26.9372954282442	15.7149917662483	12.2287356191142	23.8580608550478	16.1158009086882	67.3612434182039	84.7290715004997	43.3945230988715	47.9665448361201	75.7626381609488	58.8598764541134	17.448218635067	63.0123162447929	-1.85518	1.41056557074442e-09	3.93479250130675e-08
Foxc2	14.751640849589	34.4797381481526	28.656749691394	37.6268788280436	32.446962762865	45.3256900556856	1.89749981459729	4.76006019665729	7.97042260999681	6.85236354801716	3.78813190804744	0	32.2146100559549	4.21141	2.91495337422674	1.43601057449124e-09	4.0006557690871e-08
Trim72	13.768198126283	25.8598036111144	27.7323384110264	18.8134394140218	15.2691589472306	28.2026515902044	1.89749981459729	2.85603611799437	0.885602512221868	0.978909078288165	5.05084254406325	2.06525882295135	21.6075983499801	2.28902481501938	3.29927322308812	1.46553687555732e-09	4.0777068116591e-08
Furin	1836.08756441217	3272.34264862311	2137.23888020977	4060.8808975166	3202.70608918161	2903.86587623426	896.568662397221	1117.66213417513	997.188428761824	588.324356051187	1587.22726947188	868.441335051041	2902.18699269625	1009.23536431805	1.5242755055717	1.49146441103929e-09	4.14456110349186e-08
Cx3cr1	206.522971894246	42.022180868061	68.4064347471985	80.8977894802937	48.6704441442975	128.926407269506	552.172446047813	349.388418434645	432.174025964272	413.099631037606	286.635314375589	370.713958719767	95.9077047339336	400.697299096615	-2.06307	1.53126018646543e-09	4.24973405948562e-08
Axin2	78.6754178644745	43.0996726851907	66.5576121864634	68.6690538611795	82.0717293413644	74.535579202683	237.187476824662	194.210456023617	338.300159668754	159.562179760971	108.59311469736	242.667911696783	68.9348441902259	213.420216445358	-1.63133	1.5377698335459e-09	4.26237752845874e-08
Prg3	13.768198126283	6.46495090277861	7.39529024294038	4.70335985350545	15.2691589472306	2.01447511358603	58.8224942525161	29.5123732192752	82.3610336366337	92.0174533590875	29.0423446283637	39.2399176360756	8.26923886438735	55.165936121992	-2.73806	1.56821918680071e-09	4.34126057625264e-08
Gjc2	4.91721361652966	2.15498363425954	6.47087896257283	10.347391677712	3.81728973680765	5.03618778396506	19.9237480532716	50.4566380845672	29.2248829033217	29.367272348645	45.4575828965693	23.7504764639405	5.45732423530779	33.0301001250525	-2.58125	1.57183932577184e-09	4.34374320972171e-08
Bcl2l15	65.8906624614974	63.5720172106563	57.3134993827879	109.117948601326	49.6247665784994	67.4849163051319	20.8724979605702	20.9442648652921	7.97042260999681	20.5570906440515	20.203370176253	25.8157352868918	68.8339684233165	19.3938969238426	1.83469871246645	1.57333479695128e-09	4.34374320972171e-08
Smim5	74.7416469712508	8.61993453703815	9.24411280367547	10.347391677712	21.949415986644	18.1302760222742	210.622	102.817300247797	117.785134125508	94.954180593952	507.609675678357	263.320499926297	23.8387963330991	216.184878332035	-3.17951	1.57508979503524e-09	4.34374320972171e-08
Per3	44.2549225487669	45.2546563194503	63.7843783453608	44.2115826229512	53.442056315307	58.4197782939947	143.261236002096	246.571118186847	77.9330210755244	172.287997778717	147.73714441385	140.437599960692	51.5612290743052	154.704686236288	-1.58414	1.6363940050836e-09	4.5071084377391e-08
Ergic1	1050.31682849073	1853.2859254632	1323.75695348633	1432.64341137776	1708.23715722142	1394.01677860153	621.431189280614	698.776836869289	913.056190100746	522.73744780588	660.39766263627	540.065182201777	1460.3761757735	659.41075148243	1.14669576397907	1.67459520899293e-09	4.60419544192185e-08
Asap3	100.311157777205	137.91895259261	165.469619185791	144.863483487968	150.782944603902	126.91193215592	47.4374953649323	71.4009029498593	70.8482009777495	62.6501810104426	44.1948722605534	51.6314705737837	137.709681633899	58.0271871895535	1.24169454092878	1.67678952767979e-09	4.60419544192185e-08
Stk40	1544.00507559031	2048.31194436369	1641.75443393276	2025.26675291945	2281.78494017677	1967.13494841675	851.977416754185	828.250474218368	1302.72129547837	794.87417156999	1017.74477262874	828.16878800349	1918.04301589996	937.289486442191	1.03296950407273	1.67797532608777e-09	4.60419544192185e-08
Plscr4	66.8741051848033	35.5572299652824	44.3717414576423	54.5589743006632	15.2691589472306	52.3763529532367	179.313732479444	264.659346934145	70.8482009777495	213.40217906682	265.169233563321	164.188076424632	44.8345938014764	192.930128241019	-2.10415	1.69629884720896e-09	4.63697531992686e-08
Creld2	1879.35904423763	2499.78101574106	2482.96869906723	1545.52404786189	3039.51695293309	2341.82731954376	689.741182606116	566.447163402217	836.894374049665	1441.93307231847	592.211288291416	731.101623324777	2298.16284656411	809.721450665443	1.50473714344616	1.71353954088498e-09	4.67824174528973e-08
Fth1	39923.8407953276	104565.193393358	58016.0519558673	91048.5807161292	81492.4556238038	73016.6649670391	18659.0644268425	17522.7335959348	23553.4844150528	28006.5887298244	40363.8081908815	17294.4773833946	74677.1312419209	24233.3594569884	1.62368824640439	1.71866333472521e-09	4.68636524796198e-08
Ntrk3	22.6191826360364	22.6273281597251	12.9417579251457	12.2287356191142	19.0864486840382	7.05066289755109	77.797492398489	107.577360444455	100.958686393293	80.2705444196295	23.9915020843004	65.0556529229674	16.0923526536018	75.9418731105224	-2.24554	1.74122988496557e-09	4.74197112492372e-08
Sdc4	3456.80117242035	3692.56445730372	2958.11609717615	3913.19539811653	3525.26707194186	3853.69089229007	1328.24987021811	1349.00105973267	1996.14806254809	2005.78470141245	814.448360230199	1115.23976439373	3566.60584820811	1434.81196975587	1.31327215715635	1.78652044965176e-09	4.85924651978847e-08
Dntt	15.7350835728949	4.30996726851907	12.9417579251457	2.82201591210327	6.68025703941338	11.0796131247231	72.1049929546972	41.8885297305841	84.1322386610775	132.152725568902	12.6271063601581	79.5124646836269	8.92811580713324	70.403009659841	-2.97967	1.92363659434037e-09	5.22567978442601e-08
Dgkk	15.7350835728949	35.5572299652824	28.656749691394	29.1608310917338	25.7667057234516	28.2026515902044	8.53874916568782	3.80804815732583	2.6568075366656	1.95781815657633	5.05084254406325	5.16314705737837	27.1798752724935	4.52923543628287	2.5920550248397	1.9446390389653e-09	5.27616368109317e-08
F13a1	710.045646226882	801.653911944548	331.863649651949	865.418213045003	835.032129926672	694.993914187179	211.571229327598	276.083491406123	201.031770274364	91.0385442807994	313.152237731922	152.829	706.501244163706	207.617737653201	1.76780078429859	1.98882067971516e-09	5.3893334543238e-08
Il23a	36.3873807623195	184.25110072919	95.2143618778573	225.761272968262	131.696495919864	133.962595053471	0	2.85603611799437	0	12.7258180177461	2.52542127203163	0	134.545534551827	3.01787923462869	5.48020300776238	1.99559619742278e-09	5.40098454721844e-08
Efemp2	236.026253593423	382.509595081068	278.247795390632	376.268788280436	351.190655786303	292.098891469974	130.927487207213	163.746070765011	182.434117517705	154.66763436953	155.313408229945	142.502858783643	319.390329933639	154.931929478841	1.04284776480931	2.00249815373974e-09	5.41294854097629e-08
Tcf21	73.7582042479448	20.4723445254656	12.0173466447781	51.7369583885599	17.1778038156344	26.1881764766183	275.137473116608	654.032271020711	55.7929582699777	167.393452387276	502.558833134293	122.882899965605	33.5584723498335	296.299647982412	-3.14164	2.00651060535429e-09	5.41708197341567e-08
Neu1	1285.35963936085	1871.60328635441	1393.08779951389	1755.29389732823	1708.23715722142	1595.46428996013	794.103672408967	753.041523111183	913.056190100746	872.207988754755	464.677514053819	658.81756452148	1601.50767828982	742.650742158492	1.10773660004772	2.04107567391712e-09	5.50358773186998e-08
Gpr31b	9.83442723305931	20.4723445254656	23.1102820091887	28.2201591210327	12.4061916446248	41.2967398285135	0	1.90402407866291	1.77120502444374	0	0	2.06525882295135	22.5566907269808	0.956747987676333	4.51058574462919	2.04846113238158e-09	5.51668285700887e-08
AC140186.1	36.3873807623195	14.007393622687	30.5055722521291	26.3388151796305	12.4061916446248	30.2171267037904	99.6187402663579	105.673336365792	128.412364272171	204.591997362227	42.9321616245376	92.9366470328106	24.9770800275302	112.360874487316	-2.17009	2.19876860873887e-09	5.91417243292598e-08
Gm11690	4.91721361652966	2.15498363425954	6.47087896257283	1.88134394140218	2.86296730260573	7.05066289755109	34.1549966627513	40.9365176912527	26.568075366656	11.746908939458	31.5677659003953	28.9136235213189	4.22300839248684	28.9813146803054	-2.77449	2.23167344132464e-09	5.98791198635373e-08
Serpine2	750.366797882425	641.107631192212	364.218044464814	380.03147616324	613.629325191829	482.466789703853	193.544981088924	234.194961675538	142.582004467721	242.769451415465	94.7032977011859	101.197682324616	538.636677433062	168.165396445575	1.67746958662162	2.2515420118847e-09	6.03380066919567e-08
Dpysl5	6.88409906314152	38.7897054166717	46.2205640183774	40.4488947401469	22.9037384208459	23.1664638062393	3.79499962919459	0	1.77120502444374	2.9367272348645	1.26271063601581	5.16314705737837	29.7355775775704	2.48813159698283	3.57606267640912	2.26183034982192e-09	6.04692916928419e-08
Igkv4-61	5.90065633983559	15.0848854398168	9.24411280367547	5.64403182420654	9.54322434201911	20.1447511358603	32.257496848154	36.1764574945954	68.1913934410839	57.7556356190017	46.7202935325851	114.622	10.926943647569	59.2871902682033	-2.44685	2.2619850564481e-09	6.04692916928419e-08
Mir155hg	104.244928670429	96.9742635416792	222.783118568579	204.125817642136	185.138552235171	177.27380999557	38.8987461992445	42.8405417699156	39.8521130499841	68.5236354801716	17.6779489042214	62.9903941000161	165.090081775594	45.1305632505922	1.86726188885204	2.2750881053753e-09	6.07451308820768e-08
Gla	171.119033855232	297.387741527816	167.318441746526	297.252342741544	223.311449603247	251.809389198253	98.6699903590593	107.577360444455	116.899531613287	90.0596352025112	104.804982789312	96.0345352672376	234.699733112103	102.341005945977	1.19639201572671	2.28830953245792e-09	6.10234524951554e-08
Htra1	2345.51089508465	4003.95959245422	3398.1358666311	2030.91078474365	3703.72536713762	2827.31582191799	1148.93613773866	904.411437364884	1356.7430487239	1605.41088839259	608.626526559622	955.182205614998	3051.59305466154	1096.55170739911	1.4761876225907	2.55855919179265e-09	6.80639148899572e-08
Gm16712	50.1555788886025	30.1697708796335	31.4299835324966	71.4910697732828	36.2642524996726	81.586242100234	9.48749907298647	12.3761565113089	5.31361507333121	14.6836361743225	12.6271063601581	10.3262941147567	50.182816278987	10.802384551144	2.22477448875032	2.61825474415238e-09	6.95671242252619e-08
Glipr2	1246.02193042861	3124.72626967633	2115.97742076132	2807.90583254275	2543.26928714809	2243.11803897804	649.893686499573	502.662356767009	1314.23412813725	872.207988754755	483.618173594056	688.763817454274	2346.83646325586	751.89669186782	1.64161544114042	2.64771214369616e-09	7.02642246990123e-08
Lpin1	286.181832482026	161.623772569465	200.597247839758	198.48178581793	171.778038156344	253.823864311839	563.557444935396	654.984283060042	481.767766648696	323.039995835094	1012.69393008468	644.36075276082	212.081090196227	613.400695554122	-1.53128	2.71361577470178e-09	7.19256555399085e-08
Manf	3462.70182876018	4806.6909962159	4340.11096132563	3746.69645930244	5239.23016376849	4268.67276568879	1487.63985464428	1145.27048331574	2059.91144342807	2783.03850957325	1707.18477989338	1545.84622897908	4310.68386251024	1788.1485499723	1.26940180071767	2.72782875571706e-09	7.22146316471019e-08
Gpr141b	47.2052507186847	25.8598036111144	19.4126368877185	25.3981432089294	17.1778038156344	34.2460769309624	143.261236002096	202.779	46.0513306355371	85.1650898110704	160.364250774008	102.230311736092	28.2166191955073	123.308463889401	-2.12775	2.74385139255641e-09	7.25507566996674e-08
Rgs1	561.545795007687	725.151992928334	854.156023059614	1134.45039666551	565.913203481733	920.615126908814	223.904978122481	274.17946732746	200.146167762142	401.352722098148	99.7541402452492	261.255241103345	793.638756341949	243.432119443137	1.70380617291056	2.84652081471324e-09	7.51743402568458e-08
Serpina3b	60.9734488449677	49.5646235879694	38.825273775437	75.2537576560872	51.5334114469032	84.6079547706131	16.128748424077	14.2801805899719	0	2.9367272348645	11.3643957241423	10.3262941147567	60.1264116803296	9.17272434796873	2.72217423895834	3.15859704174648e-09	8.33151582450516e-08
Krt86	21.6357399127305	16.1623772569465	16.6394030466158	33.8641909452392	10.497546776221	19.1375135790672	0.948749907298647	1.90402407866291	0	0	1.26271063601581	2.06525882295135	19.6561285861367	1.03012390748812	4.29268649870108	3.16815528631925e-09	8.34663519514107e-08
Gm37800	2.95032816991779	46.3321	15.7149917662483	38.5675507987447	13.3605140788268	32.2316018173764	0	0	0	0	2.52542127203163	0	24.8595224612823	0.420903545338604	6.10988655936198	3.20963011931686e-09	8.44570222228927e-08
Dapl1	11.8013126796712	34.4797381481526	54.5402655416853	7.52537576560872	44.8531544074898	27.1954140334113	141.363736187498	155.177962411027	334.757749619866	386.669085923825	46.7202935325851	212.721658763989	30.0658767626698	212.901747739799	-2.82447	3.29434515749577e-09	8.65817412838707e-08
Ptpn12	1811.50149632953	1485.86121582195	1659.31824825975	2435.39973214512	1560.31717992012	2274.34240323862	916.492410450493	801.594137117087	661.545076629736	802.705444196296	1174.32089149471	847.788746821528	1871.12337928585	867.407784451641	1.10982067185108	3.31657996491145e-09	8.70612218466647e-08
Clec7a	542.860383264874	1058.09696442143	794.993701116091	1444.87214699687	761.549302493125	1217.75020616275	329.21621783263	326.54012949069	345.384979766529	500.222539005252	325.77934409208	375.877105777145	970.020450742525	367.170052660721	1.40138325537882	3.37806689410884e-09	8.85686913799162e-08
Chst11	1280.44242574432	1859.75087636598	1447.62806505558	2673.3897407325	1573.67769399895	2181.67654801367	452.553705781455	532.174729986284	348.041787303194	211.444360910244	1037.95	401.692841064037	1836.09422498517	497.309261308369	1.88548937664092	3.5913032350543e-09	9.39654068106533e-08
Card19	502.539231609331	1010.68732446772	656.332009060958	1141.03510046042	947.642177162498	781.616344071378	299.804970706372	302.739828507403	423.318000842053	374.922176984367	180.567620950261	252.99420581154	839.975364472052	305.724467300333	1.45666561342401	3.59251624095007e-09	9.39654068106533e-08
BC147527	64.9072197381915	34.4797381481526	57.3134993827879	31.9828470038371	49.6247665784994	51.3691153964437	171.723733221055	148.513878135707	294.02003405766	297.588359799602	61.8728211647748	172.449111716437	48.2795310413187	191.02798968254	-1.98556	3.64345366131823e-09	9.51835906203545e-08
Arl4d	40.3211516555432	43.0996726851907	26.8079271306589	35.7455348866414	24.8123832892497	22.1592262494463	77.797492398489	186.594359708966	70.8482009777495	157.604361604395	90.9151657931385	90.8713882098593	32.1576493161217	112.438494782099	-1.80837	3.73134506817871e-09	9.73631116235054e-08
Cfp	2913.94078915547	4265.79010401675	3112.49278099753	3902.84800643882	3828.74160601807	3315.8260369626	1537.92359973111	1964.0008371408	1577.25807426715	1958.79706565462	2087.26068133414	1144.15338791505	3556.60655393154	1711.56560767381	1.05531177559003	3.75183443313831e-09	9.77807841391626e-08
Fes	947.055342543612	1423.36669042842	953.068030058941	1839.95437469133	1334.14276301427	1277.17722201354	566.403694657292	715.913053577256	553.501570138668	625.522901026138	578.321471295242	614.414499828026	1295.79407045835	609.012865087103	1.0892080780683	3.79654400653969e-09	9.88279367048409e-08
Tlr12	77.6919751411686	94.8192799074196	57.3134993827879	63.025022036973	72.5285049993453	29.2098891469974	199.237480532716	182.78631155164	286.049611447663	267.242178372669	113.643957241423	207.55851170661	65.7646951024486	209.41967514212	-1.67368	3.82429590496705e-09	9.94316935291434e-08
Fmod	199.638872831104	198.258494351877	239.422521615195	69.6097258318807	142.194042696085	160.150771530089	550.274946233215	527.414669789627	1199.99140406063	847.735261797551	238.652310206989	769.308911549377	168.212404809372	688.896250606232	-2.03465	3.84110213729102e-09	9.97497643129362e-08
Col14a1	154.400507559031	19.3948527083358	51.7670317005826	70.5503978025817	20.0407711182401	52.3763529532367	534.146197809138	1208.10327791162	263.909548642117	353.386177262028	1668.04075017689	392.399176360756	61.4216523070014	736.664188027091	-3.58362	3.8815826179856e-09	1.00681145337382e-07
Adgrl3	17.7019690195068	8.61993453703815	15.7149917662483	22.5761272968262	1.90864486840382	17.1230384654812	73.0537428619958	87.585107618494	35.4241004888747	56.7767265407136	111.118535969392	68.1535411573945	13.9407843255841	72.0186257728107	-2.3634	4.22412546368325e-09	1.09435953521124e-07
Ccnjl	23.6026253593423	34.4797381481526	21.2614594484536	69.6097258318807	46.7617992758937	91.6586176681642	15.1799985167784	6.6640842753202	3.54241004888747	4.89454539144083	6.31355318007906	5.16314705737837	47.8956609553145	6.95962307831405	2.78036089800485	4.26903937082768e-09	1.10468356862675e-07
Rasip1	247.827566273095	433.151710486167	261.608392344016	370.624756456229	294.885632168391	331.381156184901	81.5924920276836	186.594359708966	61.1065733433089	121.384725707732	123.74564232955	101.197682324616	323.246535652133	112.603579240309	1.52226213321517	4.29959064671042e-09	1.11127097591636e-07
Gm38575	8.85098450975338	8.61993453703815	5.54646768220528	15.9914235019185	15.2691589472306	10.0723755679301	0	0	0	0	0	0	10.7250574576793	0	5.86173281730019	4.35563623265695e-09	1.12442424590744e-07
Pde3b	1304.04505110366	1990.12738623868	3057.95251545585	3012.03165018489	2176.80947241456	3346.04316366639	906.056161470208	1031.02903859597	802.355876073013	1036.66471390717	479.830041686009	1021.27048794944	2481.16820651067	879.534386613634	1.49589697735898	4.3926159130252e-09	1.13263030173442e-07
Myo15	1.96688544661186	0	2.77323384110264	0	0	0	22.7699977751675	21.8962769046235	9.74162763444055	9.78909078288165	37.8813190804744	38.2072882245999	0.790019881285751	23.3809334003646	-4.84473	4.53049781628559e-09	1.16680377053665e-07
Itgb7	1559.74015916321	1321.0049678011	1394.01221079426	739.368168971057	1256.84264584392	931.694740033537	3479.06591006414	3246.36105412027	5872.43025854321	4754.56139324562	1560.71034611554	3637.9534166288	1200.44381543451	3758.51372978626	-1.64673	4.54314873073943e-09	1.16867726065129e-07
Smim1	125.880668583159	28.014787245374	33.2788060932317	28.2201591210327	36.2642524996726	41.2967398285135	294.112471262581	216.106732928241	174.463694907708	101.806544141969	1261.4479253798	399.627582241086	48.8259022284973	407.92749181023	-3.06158	4.54964486075472e-09	1.16867726065129e-07
Rapgef4	74.7416469712508	71.1144599305647	142.359337176602	101.592572835718	72.5285049993453	86.6224298841991	332.062467554526	310.355924822055	248.854305934345	288.778178095009	122.482931693534	298.42989991647	91.4931586329466	266.827284669323	-1.54422	4.55384464817823e-09	1.16867726065129e-07
Tgm2	2534.33189795938	5733.3339589475	2854.58203377499	6169.86745582845	4171.34335989655	4180.04	814.976170369538	1126.23024252911	918.369805174077	609.860355773527	2453.44676577872	762.080505669047	4273.91576118298	1114.16064088234	1.94006319371496	4.61869050287442e-09	1.18392614135961e-07
Abtb2	539.910055094956	784.414042870471	697.930516677498	931.265250994079	760.594980058923	802.768332764031	287.47122191149	263.707334894814	470.254933989812	327.934541226535	219.711650666751	373.811846954194	752.81386307666	323.815254940599	1.21576	4.66653057334273e-09	1.19320375223918e-07
Cyr61	529.092185138591	851.218535532517	464.978874024876	746.893544736665	641.304675783684	827.949271683857	245.72622599035	290.363671996094	100.073083881071	306.398541504196	103.542272153297	176.57962936234	676.906181150032	203.780570814558	1.73074219351615	4.6712936848458e-09	1.19320375223918e-07
Trio	1105.38962099587	1402.89434590296	1430.98866200896	2089.23244692712	1605.17033432761	1604.52942797127	775.128674262995	835.866570533019	534.018314869787	559.93599278083	585.897735111337	866.37607622809	1539.70080635563	692.87056063101	1.15193766528561	4.70614711932722e-09	1.20070050597665e-07
Fam129c	543.84382598818	426.686759583388	476.996220669654	237.990008587376	433.262385127668	299.149554367525	1229.57987985905	1165.2627361417	1395.70955926166	1892.23124833102	564.431654299068	1096.65243498717	402.988125720632	1223.97791881328	-1.6031	4.85238806998449e-09	1.23656534297479e-07
Nuak1	118.996569520018	110.981657164366	92.4411280367547	120.406012249739	86.8433415123739	117.846794144783	242.879976268454	286.555623838769	193.946950176589	181.098179483311	207.084544306593	218.917435232843	107.919250438006	221.74711821776	-1.04007	4.91815457990423e-09	1.25186259050211e-07
Ctnnd2	43.271479825461	11.8524099884275	17.5638143269834	14.1100795605163	26.7210281576535	36.2605520445485	93.926240822566	158.986010568353	89.4458537344087	65.5869082453071	80.813480705012	97.0671646787133	24.963227317265	97.6376097923934	-1.96839	5.45820947390281e-09	1.38770840866802e-07
Atf3	89.4932878208397	126.066542604183	66.5576121864634	102.533244806419	115.473014538431	120.868506815162	33.2062467554526	44.7445658485785	47.8225356599809	24.4727269572041	29.0423446283637	14.4568117606594	103.498701461916	32.2908719350399	1.67293781351274	5.47701188848564e-09	1.39086772218191e-07
Ifitm10	23.6026253593423	23.7048199768549	12.0173466447781	19.7541113847229	16.2234813814325	20.1447511358603	46.4887454576337	68.5448668318649	50.4793431966465	70.4814536367479	49.2457148046167	50.598841162308	19.2411893138318	55.9731608483029	-1.54712	5.77660099804036e-09	1.46524156013084e-07
Rnf180	66.8741051848033	105.594198078717	112.778176204841	184.371706257414	92.5692761175854	157.12905885971	22.7699977751675	45.6965778879099	53.1361507333121	32.3039995835095	30.3050552643795	34.0767705786972	119.886086783845	36.3814253038293	1.71636962631845	6.02674657955353e-09	1.52691579426691e-07
Slc25a20	525.158414245367	1088.26673530107	769.110185265799	785.46109553541	1033.53119624067	785.64529429855	315.933719130449	337.964273962667	437.487641037603	458.129448638861	351.033556812396	354.191888136156	831.195486814477	375.790087953022	1.14478363154835	6.05343902663661e-09	1.53189929149711e-07
Cadm3	137.68198126283	29.0922790625038	36.9764512147019	38.5675507987447	39.1272198022784	52.3763529532367	287.47122191149	197.066492141612	152.323632102161	178.161452248446	329.567476000127	264.353129337772	55.636972515716	234.823900623601	-2.0765	6.2115918051696e-09	1.57010038977949e-07
Gm32296	4.91721361652966	8.61993453703815	13.8661692055132	9.4067197070109	12.4061916446248	12.0868506815162	0	0	0	0	0	0	10.2171798987055	0	5.79229071381757	6.28036522072636e-09	1.58564683940885e-07
Lamb1	262.579207122684	254.288068842625	314.299835324966	301.015030624349	291.068342431583	327.352205957729	130.927487207213	119.953516955764	131.069171808837	196.760724735921	118.694799785486	168.318594070535	291.767115050656	144.287382427293	1.01530831534571	6.32612766700031e-09	1.59535432286641e-07
Pla2r1	26.5529535292601	8.61993453703815	20.337048168086	17.8727674433207	15.2691589472306	18.1302760222742	60.7199940671134	85.6810835398311	50.4793431966465	46.9876357578319	60.610110528759	46.4683235164053	17.7970231078683	58.4910817677645	-1.71192	6.63312619452668e-09	1.67084312710629e-07
Lyz2	32829.2849893986	45346.2431239063	36123.2196029226	41872.1314318176	37842.7018058426	40766.9328736404	20415.2005052523	13867.007364902	22569.5800239743	22504.1408007666	11106.8027543951	14193.4912607331	39130.0856379214	17442.7037850039	1.16561911405861	6.65890942359767e-09	1.67347292818387e-07
Mpped1	6.88409906314152	3.23247545138931	5.54646768220528	0.94067197070109	3.81728973680765	2.01447511358603	35.1037465700499	20.9442648652921	40.7377155622059	20.5570906440515	11.3643957241423	41.3051764590269	3.73924650297181	28.3353983041281	-2.92513	6.81179644922219e-09	1.70992552063674e-07
Msln	3.93377089322372	6.46495090277861	5.54646768220528	13.1694075898153	5.72593460521147	5.03618778396506	39.8474961065432	92.3451678151513	12.3984351711062	289.757087173297	40.406740352506	23.7504764639405	6.64611990953324	83.0842338470907	-3.64244	6.8217148945633e-09	1.71044699666671e-07
Tpm4	6243.87785026936	9502.40033526743	7319.48851795024	9304.18646220448	8824.61954906507	8838.50956085869	3687.79088966984	3515.78046125107	4929.26358302692	4922.93375471118	2501.42976994732	3463.43904608941	8338.84704593588	3836.77291744929	1.11979852975737	6.91486713554368e-09	1.73181299305109e-07
Cyb561	104.244928670429	106.671689895847	70.2552573079336	116.643324366935	115.473014538431	113.81784391761	58.8224942525161	48.5526140059043	37.1953055133185	33.2829086617976	32.8304765364111	26.8483646983675	104.517676449531	39.5886939447192	1.39496181089699	7.14111902019801e-09	1.78642626498394e-07
Kdm6b	1629.56459251793	2244.41545508131	2265.73204818086	2454.21317155914	2712.18435800183	2404.27604806492	1124.2686401489	1185.25498896766	1118.51597293622	483.581084674354	808.13480705012	952.084317380571	2285.06	945.306635192971	1.27313811060883	7.32406009545596e-09	1.8300921755129e-07
Sema4a	1535.15409108056	2356.4746040628	1712.93410252106	3123.03094272762	1947.7720882061	2200.81406159273	709.664930659388	787.313956527115	1381.53991906611	778.232717239091	572.007918115163	722.840588032971	2146.02998169848	825.266671606641	1.37819778332061	7.78028808162796e-09	1.93964804814437e-07
Slc22a15	172.102476578538	224.118297962992	177.486965830569	418.599026961985	203.270678485007	241.737013630323	106.259989617448	82.8250474218368	73.5050085144151	108.658907689986	70.7117956168855	89.8387587983836	239.552409908236	88.6332512764926	1.43336918612013	7.79629879465882e-09	1.94142079802155e-07
Gca	260.612321676072	224.118297962992	305.980133801658	370.624756456229	275.799183484352	371.670658456622	177.416232664847	106.625348405123	100.073083881071	131.173816490614	58.0846892567274	102.230311736092	301.467558639654	112.600580405746	1.41761450678251	8.17579279253433e-09	2.03128409995836e-07
Plagl1	18.6854117428127	60.339541759267	50.8426204202151	101.592572835718	42.944509539086	70.5066289755109	10.4362489802851	19.0402407866291	7.08482009777495	10.7679998611698	6.31355318007906	13.4241823491838	57.4852142121016	11.1778408758536	2.35611686137957	8.36537116548843e-09	2.07587784030787e-07
Plekha6	153.417064835725	79.7343944676029	50.8426204202151	105.355260718522	94.4779209859892	117.846794144783	313.087469408553	858.714859476974	196.603757713255	273.115632842398	789.194147509883	272.614164629578	100.279009262139	450.55500526344	-2.16723	8.37431236577851e-09	2.07587784030787e-07
F2rl1	81.6257460343923	49.5646235879694	41.5985076165396	41.389566710848	62.0309582231242	60.4342534075808	150.851235260485	178.978263394314	378.152272718738	165.436	97.2287189732176	181.742776419719	56.1072759300757	192.064816832862	-1.7779	8.45797529806901e-09	2.09423692567625e-07
Gm15411	41.3045943788491	22.6273281597251	36.9764512147019	16.9320954726196	15.2691589472306	35.2533144877555	114.798738783136	134.233697545735	107.157903978846	77.3338171847651	50.5084254406325	108.426088204946	28.0604904434803	98.7431118563435	-1.81797	8.53309981588074e-09	2.11044262339708e-07
A530021J07Rik	0	0	0.924411280367547	0	0	0	13.2824987021811	8.56810835398311	34.5384979766529	26.4305451137805	1.26271063601581	18.5873294065621	0.154068546727924	17.1116150315292	-6.09492	9.17561702727263e-09	2.26678267081455e-07
Arap2	2509.74582987674	2854.27582357676	5434.61391728081	5073.98460996168	2600.52863320021	5884.28180678478	1692.56983462079	1815.48695900509	788.186235877463	1134.55562173598	856.117811218721	1432.25699371676	4059.57177011349	1286.52890936247	1.65774802321803	9.33982820204131e-09	2.30473995926843e-07
Ncf1	4821.81967236898	7688.98160703803	5902.36602514679	7029.64163704924	7437.9890521697	6630.6448363684	2739.98973227849	2523.78391626769	3917.01991155732	2799.67996390415	1311.95635082043	2645.59655220068	6585.24047169019	2656.33773783813	1.30956392396237	9.64170415327216e-09	2.37654389151954e-07
Bcl2a1b	490.73791892966	1132.44389980339	786.673999592783	1142.91644440182	1048.8003551879	818.884133672719	150.851235260485	179.930275433645	273.651176276557	474.77090296976	75.7626381609488	124.948158788556	903.409458598045	213.319064481659	2.08106897530377	9.78435337926017e-09	2.40898289633388e-07
Dpysl3	690.376791760764	1148.60627706033	776.50547550874	1305.65269533311	786.361685782375	1020.33164503132	425.039958469794	523.606621632301	395.864322963175	322.061086756806	484.880884230072	446.095905757491	954.639095079441	432.92479663494	1.1411126600839	1.01854384661562e-08	2.50490591545356e-07
Bcl2l11	1336.49866097276	2804.71119998879	2007.82130095831	2949.00662814792	2725.54487208066	2591.62223362842	1048.37	1062.44543589391	898.000947392974	797.810898804855	1370.04104007716	1028.49889382977	2402.53414929614	1034.19431059394	1.21639382312804	1.03670746971274e-08	2.54670458832362e-07
Cish	437.632011871139	906.170618206135	632.297315771402	984.883553324041	893.245798412989	879.318	210.622	158.986010568353	282.507201398776	167.393452387276	455.838539601708	285.005717567286	788.924614111001	260.058900157283	1.60283	1.07328401184785e-08	2.63359026259268e-07
Cela1	176.036247471762	85.1218535532517	27.7323384110264	74.3130856853861	62.0309582231242	44.3184524988926	309.292469779359	413.173225069852	218.743820518801	289.757087173297	1314.48177209246	324.245635203361	78.2588226405738	478.282334972855	-2.61106	1.09332290509139e-08	2.67974672490601e-07
Hcar1	0	0	0	0	0	0	6.64124935109053	11.4241444719775	7.08482009777495	8.81018170459349	15.1525276321898	8.26103529180539	0	9.56232642490526	-5.72004	1.1045067375224e-08	2.70412008667943e-07
Fam19a4	8.85098450975338	10.7749181712977	13.8661692055132	9.4067197070109	17.1778038156344	10.0723755679301	0.948749907298647	0	0	0	0	0	11.6914951628566	0.158124984549774	5.50563207608509	1.11982034039051e-08	2.73853821808056e-07
Cytip	5502.36203689668	11305.0441453255	10936.7098580284	11343.5632946844	10575.8012158256	11280.053398525	4258.93833386363	3735.69524233664	5036.42148700576	4966.98466323415	2098.62507705828	3595.6156107583	10157.2556582143	3948.71340237613	1.36293316533442	1.12464457541072e-08	2.74725607704474e-07
Rspo1	4.91721361652966	2.15498363425954	0	3.76268788280436	0.954322434201911	0	30.3599970335567	58.0727343992189	1.77120502444374	44.0509085229674	59.3473998927432	28.9136235213189	1.96486792796591	37.0859780657081	-4.23813	1.14082740715564e-08	2.78366991719162e-07
Lxn	164.23493479209	369.579693275511	232.027231372254	221.057913114756	266.255959142333	273.969	88.2337413787742	94.2491918938142	123.09874919884	129.215998334038	65.6609530728223	108.426088204946	254.520724524107	101.480787013872	1.32271919502861	1.146123330971e-08	2.79346752422362e-07
Omp	12.7847554029771	3.23247545138931	3.69764512147019	7.52537576560872	2.86296730260573	6.04342534075808	44.5912456430364	14.2801805899719	30.1104854155435	27.4094541920686	74.4999275249329	51.6314705737837	6.02444073080152	40.4204606565562	-2.73828	1.19528045592033e-08	2.91002766355426e-07
Ctsw	148.499851219196	163.778756203725	124.795522849619	111.93996451343	154.60023434071	114.825081474403	336.80621709102	399.845056519212	592.46808067643	642.164355357036	160.364250774008	375.877105777145	136.406568433514	417.920844365809	-1.61674	1.21884954260005e-08	2.96410077171433e-07
Pigz	16.7185262962008	14.007393622687	8.31970152330792	16.9320954726196	17.1778038156344	10.0723755679301	46.4887454576337	51.4086501238987	59.3353683188652	51.8821811492728	29.0423446283637	38.2072882245999	13.8713	46.0607629837723	-1.73831	1.22103509268959e-08	2.96610907705241e-07
Oacyl	6.88409906314152	16.1623772569465	28.656749691394	53.6183023299621	18.1321262498363	31.2243642605834	0	2.85603611799437	3.54241004888747	0	2.52542127203163	0	25.779669808644	1.48731123981891	4.11461015423061	1.27478195642879e-08	3.09322509427559e-07
Ier5l	98.3442723305931	356.649791469953	217.236650886374	301.015030624349	302.520211642006	208.498174256154	83.4899918422809	68.5448668318649	85.9034436855212	99.8487259853928	32.8304765364111	53.696729396735	247.377355201571	70.7190390463677	1.80212043752483	1.30001353434217e-08	3.15094391534889e-07
Gm29683	1.96688544661186	1.07749181712977	0.924411280367547	1.88134394140218	1.90864486840382	0	9.48749907298647	32.3684093372695	7.97042260999681	32.3039995835095	15.1525276321898	24.7831058754162	1.29312955898586	20.3443273518947	-3.96618	1.31034577517902e-08	3.17246201329137e-07
Rrad	399.277745662208	1103.35162074088	909.620699881666	925.621219169872	1012.53610268823	762.478830492311	233.392477195467	200.874540298937	415.347578232056	347.512722792299	114.906667877439	252.99420581154	852.147703105861	260.838032034623	1.70648143094723	1.31813542102792e-08	3.18778337852585e-07
AC117241.2	15.7350835728949	6.46495090277861	13.8661692055132	13.1694075898153	10.497546776221	10.0723755679301	0	0	0.885602512221868	0	0	0	11.6342556025255	0.147600418703645	5.50015576227995	1.34947554894458e-08	3.25949072699219e-07
Erich2os	3.93377089322372	17.2398690740763	7.39529024294038	19.7541113847229	11.4518692104229	22.1592262494463	0	0	0.885602512221868	0	0	0	13.6556895091388	0.147600418703645	5.72640561356514	1.38012509677335e-08	3.32663523326119e-07
Phox2a	4.91721361652966	14.007393622687	9.24411280367547	15.9914235019185	12.4061916446248	5.03618778396506	0	0	0	0	0	0	10.2670871622334	0	5.79775531083301	1.39679096069948e-08	3.36309028881882e-07
Gm42462	20.6522971894246	32.3247545138931	24.9591045699238	78.0757735681905	25.7667057234516	58.4197782939947	8.53874916568782	10.472132432646	3.54241004888747	1.95781815657633	7.57626381609488	5.16314705737837	40.0330689764797	6.20842011287848	2.6951647733903	1.40133591227363e-08	3.37031329551675e-07
Lmod1	15.7350835728949	5.38745908564884	28.656749691394	26.3388151796305	12.4061916446248	21.1519886926533	84.4387417495796	163.746070765011	48.7081381722028	63.6290900887307	58.0846892567274	83.6429823295296	18.2793813111411	83.7082853936301	-2.19043	1.47504084864814e-08	3.54367192427429e-07
D7Ertd128e	20.6522971894246	44.1771645023205	40.6740963361721	41.389566710848	17.1778038156344	33.2388393741694	6.64124935109053	8.56810835398311	3.54241004888747	7.83127262630532	5.05084254406325	9.29366470328106	32.8849613214282	6.82125793793512	2.26788621145466	1.48660494434321e-08	3.56752478062737e-07
B230303A05Rik	182.920346534903	461.166497731541	243.120166736665	660.351723432165	268.164604010737	487.502977487818	0	0	0	0	13.8898169961739	0	383.871052655638	2.31496949936232	7.43328419182086	1.50519183009998e-08	3.60815984415395e-07
9230111E07Rik	44.2549225487669	74.346935381954	100.760829560063	152.388859253577	101.158178025403	89.6441425545781	21.8212478678689	29.5123732192752	34.5384979766529	19.5781815657633	20.203370176253	39.2399176360756	93.7589778873901	27.4822647403148	1.76763231725521	1.51777817227545e-08	3.6343373271149e-07
E230013L22Rik	35.4039380390135	62.4945253935266	50.8426204202151	81.8384614509948	36.2642524996726	56.4053031804087	16.128748424077	19.0402407866291	20.368857781103	12.7258180177461	6.31355318007906	8.26103529180539	53.8748501639719	13.8064	1.94446597388997	1.5202785312296e-08	3.63633288160554e-07
Cd96	38.3542662089313	59.2620499421373	61.9355557846257	51.7369583885599	71.5741825651433	41.2967398285135	172.672483128354	178.978263394314	311.732084302098	176.20363409187	59.3473998927432	250.928946988589	54.0266254529852	191.643801966328	-1.82833	1.57724377185396e-08	3.76845516311308e-07
A430088P11Rik	1.96688544661186	6.46495090277861	2.77323384110264	7.52537576560872	1.90864486840382	14.1013257951022	37.0012463846472	20.9442648652921	59.3353683188652	40.1352722098148	20.203370176253	81.5777235065782	5.79006943660131	43.1995409102417	-2.90906	1.59711022206241e-08	3.80758058842288e-07
Trim16	56.0562352284381	75.4244271990838	60.0867332238906	111.93996451343	62.0309582231242	66.4776787483388	17.0774983313756	33.320421376601	23.0256653177686	23.493817878916	31.5677659003953	16.5220705836108	72.0026661893842	24.1678732314445	1.58050223614782	1.60472827725923e-08	3.82156579040751e-07
Got1	762.168110562097	1647.48498839142	1210.05436600112	1253.91573694455	1484.92570761817	1082.78037355249	530.351198179944	404.605116715869	659.773871605292	660.763627844511	357.347109992475	501.857893977177	1240.22154717831	519.116469719211	1.25569706876218	1.64090637809771e-08	3.90346038514978e-07
Cpeb2	501.555788886025	490.258776794045	677.593468509412	1151.38249213813	504.836567692811	882.340099750679	245.72622599035	341.772322119993	143.467606979943	263.326542059516	154.050697593929	264.353129337772	701.327865628518	235.449420680251	1.57418662852552	1.67203041525313e-08	3.97316682770498e-07
Tpk1	79.6588605877804	54.9520826736182	90.5923054760196	74.3130856853861	53.442056315307	74.535579202683	138.517486465602	138.993757742393	126.641159247727	161.519997917547	178.04219967823	178.644888185292	71.2489949901324	153.726581539465	-1.10541	1.68532277354897e-08	4.00039510143603e-07
Flt3l	111.12902773357	109.904165347236	134.964046933662	110.058620572028	108.792757499018	85.6151923274061	290.317471633386	282.747575681443	360.44	447.361448777691	119.957510421502	363.485552839437	110.077301735487	310.718296971293	-1.49807	1.68807853221126e-08	4.00258098931047e-07
Itgb3	1650.21688970735	4424.18140113483	2401.62050639489	4167.17683020583	4053.00737805552	3077.11073600265	1453.48485798153	1443.25025162649	1397.48076428611	1243.21452942597	885.160155847085	1254.64473494294	3295.55229025018	1279.53921568502	1.36463884473148	1.7208823322557e-08	4.06892257410512e-07
Clec9a	72.7747615246389	20.4723445254656	7.39529024294038	47.9742705057556	18.1321262498363	14.1013257951022	232.443727288169	337.012261923336	58.4497658066433	198.718542892498	116.169378513455	249.896317577113	30.1416864739565	198.781665666869	-2.72132	1.72165377092648e-08	4.06892257410512e-07
Pde7b	55.0727925051321	90.5093126389006	50.8426204202151	136.397435751658	72.5285049993453	94.6803303385432	29.4112471262581	27.6083491406123	12.3984351711062	26.4305451137805	31.5677659003953	16.5220705836108	83.338499442299	23.9897355059605	1.80276109217717	1.75264636139897e-08	4.13768698350185e-07
Dok2	652.022525551832	1083.95676803255	764.488128863961	1149.50114819673	992.495331569988	785.64529429855	263.752474229024	252.283190422836	456.970896306484	500.222539005252	164.152382682056	295.332011682043	904.684866085602	322.118915721282	1.48854735497638	1.87043131702324e-08	4.41098256751838e-07
Dmxl2	798.555491324416	501.033694965342	468.676519146346	1411.00795605163	474.29824979835	1063.64285997342	180.262482386743	322.732081333364	70.8482009777495	133.13163464719	257.592969747226	204.460623472183	786.202461876585	194.837998760743	2.01357567123289	1.89244380224404e-08	4.458074417079e-07
Sfrp1	85.559516927616	20.4723445254656	17.5638143269834	46.0929265643534	28.6296730260573	49.3546402828576	213.468729142196	449.349682564448	57.5641632944214	216.338906301685	739.948432705266	114.622	41.2788192755556	298.548629780303	-2.85341	1.91036855727219e-08	4.49196047659239e-07
Akap12	1113.25716278231	1132.44389980339	941.97509469453	2086.41043101502	1376.13295011916	2288.44372903373	527.504948458048	715.913053577256	483.53897167314	338.702541087705	643.982424368064	562.783029254242	1489.77721124135	545.404161403076	1.44995927533647	1.91094678751157e-08	4.49196047659239e-07
Slc40a1	726.764172523083	183.173608912061	180.260199671672	328.29451777468	197.544743879796	349.511432207175	2120.45604281248	6640.28397433691	691.655562045279	1686.66034189051	7323.72168889171	1563.40092897417	327.591445828078	3337.69642315851	-3.34883	2.00552354870828e-08	4.70920244257507e-07
Il1bos	18.6854117428127	63.5720172106563	34.2032173735992	193.778425964424	58.2136684863166	92.6658552249572	7.58999925838918	2.85603611799437	0.885602512221868	0.978909078288165	16.4152382682056	13.4241823491838	76.8530993337944	7.02499459738048	3.48056423271167	2.01877360637034e-08	4.73521800530781e-07
Gm6560	97.3608296072872	128.221526238442	117.400232606678	178.727674433207	177.503972761556	143.027733064608	41.7449959211405	63.7848066352076	65.5345859044183	75.3759990281887	44.1948722605534	45.4356941049296	140.373661451963	56.0118256424064	1.32188541051414	2.04839743878819e-08	4.79954261328954e-07
Fcgbp	0	2.15498363425954	0	0.94067197070109	3.81728973680765	1.00723755679301	37.9499962919459	14.2801805899719	17.7120502444374	22.5149088006278	8.83897445211069	16.5220705836108	1.32003048309355	19.6363634937841	-3.9127	2.05567823200659e-08	4.80921772263483e-07
Pmepa1	251.761337166318	1427.67665769694	808.859870321604	980.180193470536	1131.82640696347	777.587393844206	252.36747534144	211.346672731583	256.824728544342	306.398541504196	77.0253487969646	236.472135227929	896.315309910512	223.405817024409	2.00312185650635	2.05693597470354e-08	4.80921772263483e-07
Sardh	129.814439476383	176.708658009282	147.905804858808	226.701944938963	182.275584932565	192.382373347465	69.2587432328012	79.0169992645109	82.3610336366337	45.0298176012556	101.016850881265	49.5662117508323	175.964800927244	71.0416093945498	1.3119027813106	2.06054293623654e-08	4.81249289197686e-07
Ctsz	8345.49494997413	15895.1592862983	10565.0965233207	10835.6004305059	13241.2237745515	10526.6397060438	4349.07	4109.8359737939	6487.03840202518	6603.72064213196	2949.69204573294	3951.8727577174	11568.2024451157	4741.8715660764	1.28652936280974	2.06866529291251e-08	4.82629568979611e-07
Igkv8-19	34.4204953157076	71.1144599305647	53.6158542613177	48.9149424764567	58.2136684863166	79.571766986648	116.696238597734	157.08198648969	179.777309981039	200.676361049074	239.915020843004	97.0671646787133	57.6418645761686	165.202346939876	-1.51904	2.12491945380654e-08	4.94712742559988e-07
Cd69	872.313695572361	1321.0049678011	1626.03944216652	1494.72776144403	1190.04007544978	1467.54512024742	474.374953649323	446.493646446453	411.805168183169	872.207988754755	274.008208015431	497.727376331275	1328.6118437802	496.102890230068	1.42068294953013	2.12499238919368e-08	4.94712742559988e-07
Ssbp2	145.549523049278	108.826673530107	66.5576121864634	98.7705569236144	100.203855591201	98.7092805657153	263.752474229024	241.81105799019	244.426293373236	270.178905607534	679.338322176507	242.667911696783	103.102916974396	323.695827512212	-1.64903	2.13569131604476e-08	4.96673458083159e-07
Oasl1	30.4867244224839	138.99644440974	77.650547550874	104.414588747821	105.929790196412	122.882981928748	4.74374953649323	11.4241444719775	43.3945230988715	5.87345446972899	12.6271063601581	6.19577646885404	96.7268462093464	14.0431257343472	2.77337942782539	2.13913505080094e-08	4.96944536721743e-07
Src	401.24463110882	618.480303032487	532.460897491707	584.157293805377	558.278624008118	477.430601919888	283.676222282295	276.083491406123	343.613774742085	250.60072404177	185.618463494324	230.276358759075	528.675	261.644839120945	1.01239470975892	2.14911279169508e-08	4.98731345085494e-07
Spn	1543.02163286701	1258.51044240757	1029.79416632945	1158.90786790374	1230.12161768626	1171.41727855027	2140.37979086575	2127.74690790581	3872.73978594623	2237.78615296675	2836.04808849152	2167.48913468744	1231.96216762405	2563.69831014391	-1.05735	2.20878428802759e-08	5.12034223794195e-07
Svip	80.6423033110864	30.1697708796335	39.7496850558045	24.4574712382283	22.9037384208459	33.2388393741694	192.596231181625	170.410155040331	85.0178411732993	95.9330896722402	885.160155847085	202.395364649232	38.526968046628	271.918806260635	-2.8175	2.26278651381837e-08	5.23996019240276e-07
Heatr9	4.91721361652966	4.30996726851907	3.69764512147019	0.94067197070109	1.90864486840382	0	13.2824987021811	31.4163972979381	22.1400628055467	27.4094541920686	10.1016850881265	40.2725470475513	2.62902380760397	24.103774188902	-3.20664	2.34723717233893e-08	5.42975945677639e-07
Gm34215	2.95032816991779	7.54244271990838	3.69764512147019	2.82201591210327	0	1.00723755679301	15.1799985167784	23.8003009832864	34.5384979766529	18.5992724874751	20.203370176253	22.7178470524648	3.00327824669877	22.5065478654851	-2.92931	2.37181948500144e-08	5.48081252604041e-07
Rgma	19.6688544661186	4.30996726851907	12.9417579251457	8.46604773630981	10.497546776221	11.0796131247231	56.9249944379188	65.6888307138705	36.3097030010966	24.4727269572041	60.610110528759	39.2399176360756	11.1606312161729	47.2077138791541	-2.07341	2.415982674972e-08	5.57695725627929e-07
Ngf	71.791318801333	245.668134305587	220.934296007844	475.03934520405	250.032477760901	302.171267037904	71.1562430473985	53.3126742025616	68.1913934410839	89.080726124223	27.7796339923479	75.3819470377242	260.93947318627	64.1504363075565	2.02138229244809	2.44233024476657e-08	5.63181733185391e-07
Tlr6	289.132160651944	314.627610601892	272.701327708426	399.785587547963	274.84486105015	365.627233115864	191.647481274327	185.642347669634	156.751644663271	161.519997917547	113.643957241423	146.633376429546	319.453130112707	159.306467532625	1.00083804623478	2.48019763229945e-08	5.71309727043086e-07
Ggh	487.787590759742	535.513433113495	400.270084399148	627.428204457627	374.094394207149	572.110932258431	187.852481645132	209.442648652921	241.76948583657	310.314177817348	147.73714441385	241.635282285308	499.534106532599	223.125203441855	1.1610449095303	2.48986068303426e-08	5.72930600629846e-07
Vash1	40.3211516555432	99.1292471759387	80.4237813919766	75.2537576560872	60.1223133547204	94.6803303385432	17.0774983313756	24.7523130226179	7.08482009777495	1.95781815657633	23.9915020843004	18.5873294065621	74.9884302621349	15.5752135165346	2.2779372366312	2.50040430227433e-08	5.74750468385799e-07
Gadd45b	1387.63768258467	2518.09837663227	1907.98488267862	2089.23244692712	2483.14697379337	1668.99263160602	568.30119447189	527.414669789627	1106.11753776511	757.67562659504	213.398097486672	582.40298807228	2009.18216570368	625.885019030104	1.68188387541234	2.56443740446564e-08	5.88848816221194e-07
Bcl2a1d	929.353373524105	2485.77362211838	1878.40372170686	2021.50406503664	2007.89440156082	1756.62229904701	438.322457171975	304.643852586066	628.777783677526	1009.2552597151	186.88117413034	326.310894026313	1846.5919138323	482.365236884553	1.93606086895604	2.57308861324843e-08	5.90214037953745e-07
Ltbp2	169.15214840862	299.542725162076	220.934296007844	309.481078360659	250.986800195103	282.026515902044	494.298701702595	609.287705172133	519.848674674237	480.644357439489	417.957220521234	675.33963510509	255.353927339391	532.896049102463	-1.06207	2.63049631764765e-08	6.02199413052632e-07
Camk2a	43.271479825461	21.5498363425954	34.2032173735992	21.6354553261251	20.9950935524421	26.1881764766183	77.797492398489	64.7368186745391	92.1026612710743	72.4392717933242	56.8219786207116	89.8387587983836	27.9738764828068	75.6228302594203	-1.43607	2.63086110130723e-08	6.02199413052632e-07
Sez6l	0	0	1.84882256073509	1.88134394140218	0.954322434201911	0	13.2824987021811	20.9442648652921	13.284037683328	16.6414543308988	12.6271063601581	16.5220705836108	0.780748156056531	15.5502387542448	-4.26418	2.67433535710785e-08	6.11508925366358e-07
Sec24d	765.118438732014	983.750029039479	855.080434339981	1109.99292542729	967.682948280738	1133.14225139214	491.452451980699	509.32644104233	636.748206287523	318.145450443654	468.465645961866	457.454829283723	969.127837868606	480.265504166633	1.01238379744779	2.78097828349213e-08	6.35227856294212e-07
Gm44369	18.6854117428127	11.8524099884275	24.0346932895562	42.330238681549	7.63457947361529	17.1230384654812	0	0	1.77120502444374	0.978909078288165	0	0	20.276728606907	0.458352350455317	5.35104892438001	2.78948448115761e-08	6.36504335480881e-07
Fam180a	0	0	0	0	0	0	10.4362489802851	14.2801805899719	10.6272301466624	45.0298176012556	0	13.4241823491838	0	15.6329432778931	-6.44224	2.80181029441617e-08	6.3864879584529e-07
Cox6b2	89.4932878208397	49.5646235879694	12.0173466447781	33.8641909452392	23.8580608550478	23.1664638062393	193.544981088924	110.433396562449	137.26838939439	113.553453081427	502.558833134293	286.038346978762	38.6606622766856	223.899566706707	-2.53384	2.84743947731051e-08	6.48372074718701e-07
Adamts1	195.70510193788	275.837905185221	307.828956362393	646.241643871649	323.515305194448	516.712866634816	86.3362415641769	151.369914253702	33.652895464431	88.1018170459349	146.474433777834	55.7619882196864	377.640296531068	93.6162150542942	2.01471013466005	2.90853113115252e-08	6.61592263763933e-07
Srpk3	240.943467209953	251.055593391236	342.032173735992	144.863483487968	233.808996379468	194.396848461051	707.767430844791	663.552391414026	743.906110266369	794.87417156999	280.32176119551	649.523899818199	234.516760444278	639.990960851481	-1.44896	2.92213257940978e-08	6.63993750908802e-07
Rgs4	151.450179389113	136.841460775481	108.156119803003	246.456056323686	102.112500459605	204.469224028982	62.6174938817107	56.168710320556	68.1913934410839	59.7134537755781	35.3558978084428	60.9251352770647	158.247590129978	57.1620140840727	1.46426393298866	2.94937392035429e-08	6.69486396447539e-07
Adgrd1	14.751640849589	10.7749181712977	12.0173466447781	21.6354553261251	11.4518692104229	9.06513801113712	55.0274946233215	44.7445658485785	32.7672929522091	57.7556356190017	65.6609530728223	28.9136235213189	13.2827280355583	47.478260939542	-1.82929	2.95785589948251e-08	6.70713810720494e-07
Nhlrc4	1.96688544661186	0	0	0.94067197070109	0	0	35.1037465700499	15.2321926293033	9.74162763444055	2.9367272348645	97.2287189732176	24.7831058754162	0.484592902885492	30.8376864862153	-5.96595	2.99975270907002e-08	6.79507846268468e-07
Sv2b	2.95032816991779	1.07749181712977	2.77323384110264	0	0	1.00723755679301	13.2824987021811	71.4009029498593	6.19921758555308	33.2829086617976	20.203370176253	13.4241823491838	1.30138189749054	26.2988467374713	-4.33534	3.01263654345943e-08	6.81718397915187e-07
Klhdc1	78.6754178644745	60.339541759267	88.7434829152845	72.4317417439839	74.4371498677491	72.5211040890969	173.621233035652	167.554118922336	173.578092395486	211.444360910244	101.016850881265	149.731264663973	74.5247397066427	162.824320134826	-1.12918	3.02463207895296e-08	6.83723566531398e-07
Kcnn4	1276.5086548511	735.926911099632	623.977614248094	554.055790742942	840.758064531884	566.067506917673	2125.19979234897	1313.77661427741	2306.99454433797	1638.69379705439	4829.86818276048	2719.94586982692	766.215757065221	2489.07980010102	-1.6996	3.0339257099597e-08	6.8511444551823e-07
Srxn1	302.900358778227	660.502483900548	334.636883493052	639.656940076741	605.994745718214	485.488502374232	164.133733962666	183.738323590971	207.230987859917	126.279271099173	287.898025011605	166.253335247583	504.863319056836	189.255612795319	1.41719259076064	3.08157365486661e-08	6.95154578151604e-07
Mxd3	126.864111306465	64.6495090277861	61.0111445042581	52.677630359261	67.7568928283357	34.2460769309624	324.472468296137	134.233697545735	205.459782835473	147.815270821513	854.855100582705	392.399176360756	67.8675608261781	343.20591607372	-2.33692	3.21348717667716e-08	7.24163318925987e-07
Znrf1	1233.23717502564	1604.38531570623	1354.26252573846	1765.64128900595	1649.0691663009	1220.77191883313	721.049929546972	808.258221392407	848.40720670855	811.515625900889	452.050407693661	739.362658616582	1471.22789843505	730.107341643177	1.01000551556753	3.24213928413731e-08	7.29866112942944e-07
Spsb1	254.711665336236	422.376792314869	317.073069166069	503.259504325083	434.21670756187	354.547619991141	135.671236743707	125.665589191752	224.057435592133	170.330179622141	77.0253487969646	141.470229372167	381.030893115878	145.703336553144	1.38370483891051	3.29918284353407e-08	7.41942005658269e-07
Sprr2d	13.768198126283	14.007393622687	0	37.6268788280436	6.68025703941338	27.1954140334113	0	0	0	0	0	0	16.5463569416397	0	6.4858025179784	3.32580261474656e-08	7.47158169290232e-07
Gm31718	213.407070957387	310.317643333373	246.817811858135	342.404597335197	154.60023434071	206.483699142568	61.668743974412	66.640842753202	83.2466361488556	133.13163464719	39.1440297164902	104.295570559043	245.671842827895	81.3545762998656	1.59149071875911	3.41583459341401e-08	7.65192973411478e-07
Acat3	14.751640849589	47.4096399537098	22.1858707288211	41.389566710848	40.0815422364803	44.3184524988926	5.69249944379188	8.56810835398311	7.97042260999681	8.81018170459349	7.57626381609488	1.03262941147567	35.0227854963901	6.60835088998931	2.4008615159416	3.41660381453552e-08	7.65192973411478e-07
9830107B12Rik	32.4536098690957	71.1144599305647	26.8079271306589	91.2451811580057	24.8123832892497	77.557291873062	1.89749981459729	0.952012039331457	0	0	17.6779489042214	3.09788823442702	53.9984755417728	3.93755816542952	3.86084333304316	3.43003437756089e-08	7.67413024739624e-07
Tnfrsf4	344.204953157076	1113.04904709505	815.330749284176	807.096550861535	940.007597688883	623.480047654875	188.801231552431	116.145468798438	312.617686814319	258.431996668076	41.6694509885218	186.905923477097	773.861490956933	184.095293049814	2.06984146620315	3.43388992159872e-08	7.67488470796666e-07
Itgav	1242.08815953539	1127.05644071774	1663.94030466158	2156.9608288176	1232.03026255467	2330.74770641903	781.769923614085	769.225727779817	513.649457088684	752.781081203599	521.499492674531	763.113135080523	1625.47061711767	683.673136240206	1.24931865813517	3.44618526976494e-08	7.69448162483647e-07
Ptp4a3	4313.37978441981	4062.14415057923	3604.27958215307	2304.64632821767	3647.42034351971	2476.79715215402	6787.35683681452	6248.05501413235	7711.82667642803	6250.33446486993	8362.93254233273	6410.56338644098	3401.44455684058	6961.84482016976	-1.03332	3.47299551889145e-08	7.74641352240268e-07
Sparcl1	362.890364899889	149.771362581038	241.27134417593	226.701944938963	123.107594012047	230.657	704.921181122895	1189.06303712499	350.69859483986	764.527990143057	1607.43063964813	478.107417513237	222.400001852244	849.124810065361	-1.93223	3.59422638705633e-08	8.0086265993102e-07
Gm30948	10.8178699563652	5.38745908564884	13.8661692055132	0.94067197070109	8.5889019078172	17.1230384654812	72.1049929546972	43.792553809247	48.7081381722028	66.5658173235952	17.6779489042214	113.589235262324	9.45401843192113	60.4064477377146	-2.67702	3.62381631081532e-08	8.06631928613524e-07
Cd300ld	346.171838603688	509.653629502381	305.055722521291	730.902121234747	480.978506837763	570.096457144845	73.0537428619958	157.08198648969	42.5089205866497	48.9454539144083	253.804837839178	49.5662117508323	490.476379307452	104.160192240459	2.23944529914767	3.64041053413381e-08	8.09499647212995e-07
Cd63-ps	182.920346534903	552.753302187571	364.218044464814	478.802033086855	396.998132627995	323.323255730557	92.9774909152674	74.2569390678537	196.603757713255	160.541088839259	58.0846892567274	82.6103529180539	383.169185772116	110.845719785069	1.78642911632341	3.66183947255824e-08	8.13435501572153e-07
Rtn4rl1	128.830996753077	67.8819844791754	72.1040798686687	48.9149424764567	102.112500459605	110.796131247231	223.904978122481	321.780069294032	223.171833079911	185.992724874751	276.533629287463	176.57962936234	88.4401058807023	234.66047733683	-1.40771	3.67495033395543e-08	8.14788230627748e-07
Sirpb1b	220.291170020529	154.081329849557	134.964046933662	301.015030624349	98.2952107227969	263.896239879769	47.4374953649323	71.4009029498593	27.4536778788779	61.6712719321544	87.1270338850911	32.0115117557459	195.42383800511	54.5169822944435	1.84672839523886	3.6764442632301e-08	8.14788230627748e-07
Papss2	414.029386511797	571.070663078777	570.361759986777	584.157293805377	547.781077231897	634.559660779598	296.009971077178	195.162468062949	319.702506912094	261.36872390294	140.160880597755	279.842570509908	553.659973565704	248.707853510471	1.15239493901556	3.67913453364047e-08	8.14788230627748e-07
Gpc3	9.83442723305931	5.38745908564884	0	8.46604773630981	0.954322434201911	5.03618778396506	28.4624972189594	141.849793860387	5.31361507333121	115.511271238003	31.5677659003953	81.5777235065782	4.94640737886416	67.3804444662758	-3.77217	3.72882585486267e-08	8.24955448255317e-07
Atp8b4	417.963157405021	455.779038645892	481.618277071492	1008.40035259157	449.486	964.933579407706	256.162474970635	273.227455288128	209.887795396583	187.950543031328	116.169378513455	220.982694055794	629.696711938463	210.730056875987	1.57800875165132	3.74773602726861e-08	8.27978642566628e-07
Tmem37	31.4701671457898	22.6273281597251	12.9417579251457	8.46604773630981	26.7210281576535	19.1375135790672	53.1299948087242	87.585107618494	58.4497658066433	90.0596352025112	75.7626381609488	47.500952927881	20.2273071172819	68.7480157542004	-1.76772	3.75008205214921e-08	8.27978642566628e-07
P2ry10	1823.3028090092	3894.05542710698	5304.27192674898	5023.18832354382	3860.23424634673	5748.30473661772	1515.15360195594	1355.66514400799	1387.73913665167	2131.08506343334	688.177296628618	1497.31264663973	4275.55957822891	1429.18881488621	1.58072487545366	3.84427283845214e-08	8.47916761354853e-07
1600014C10Rik	873.297138295667	1567.75059392381	1039.96269041349	1563.39681530521	1438.16390834228	1406.10362928305	483.86245272231	488.382176177037	789.071838389685	691.109809271445	377.550480168728	586.533505718183	1314.77912926058	569.418377074565	1.20647163657393	3.88056130817733e-08	8.55056205824043e-07
Clcn2	91.4601732674516	30.1697708796335	22.1858707288211	35.7455348866414	23.8580608550478	34.2460769309624	191.647481274327	147.561866096376	100.073083881071	92.0174533590875	905.363526023338	245.76579993121	39.6109145914263	280.404868427568	-2.82216	4.05951862972212e-08	8.92684872870548e-07
Slc11a1	1584.32622724586	2392.03183402809	1423.59337176602	3620.64641522849	2011.71169129763	2760.83814316965	334.908717276422	786.361944487783	216.087012982136	207.528724597091	1085.9311469736	168.318594070535	2298.85794712262	466.522690064594	2.30166513346368	4.22979023833173e-08	9.28255978460447e-07
Ptchd1	0.983442723305931	4.30996726851907	7.39529024294038	4.70335985350545	2.86296730260573	0	25.6162474970635	26.6563371012808	25.6824728544342	28.3883632703568	10.1016850881265	28.9136235213189	3.37583789847943	24.2264548887634	-2.83766	4.29599768186544e-08	9.41596521414429e-07
Gm48408	2.95032816991779	12.9299018055572	8.31970152330792	28.2201591210327	2.86296730260573	17.1230384654812	0	0	0	0	0	0	12.0676827313171	0	6.03077202763067	4.43498708064998e-08	9.70359159250739e-07
Sdf2l1	1182.09815341373	1718.59944832198	1497.54627419543	998.052960913856	2107.14393471782	1483.66092115611	402.269960694626	461.725839075757	725.30845750971	899.617442946824	631.355318007906	473.976899867334	1497.85028211982	599.042319683693	1.32213427343314	4.47811630094834e-08	9.77834124012883e-07
Socs1	285.19838975872	771.484141064914	503.804147800313	651.885675695855	743.417176243289	466.350988795165	134.722486836408	109.481384523118	286.935213959885	165.436	41.6694509885218	155.927041132827	570.356753226376	149.028535278577	1.9337862713578	4.53967622613581e-08	9.90284971969266e-07
Slc14a1	771.01909507185	356.649791469953	308.753367642761	363.099380690621	266.255959142333	267.925190106941	1565.43734704277	1133.84633884377	847.521604196328	786.063989865397	3961.1232651816	1629.48921130861	388.950464020743	1653.91362607308	-2.08794	4.56673004841123e-08	9.95191301458967e-07
Gad1-ps	174.06936202515	62.4945253935266	59.162321943523	120.406012249739	46.7617992758937	114.825081474403	16.128748424077	27.6083491406123	5.31361507333121	3.91563631315266	34.0931871724269	8.26103529180539	96.2865170603727	15.8867619025676	2.61372323912683	4.69281075078971e-08	1.02164644428869e-06
Ffar2	916.568618121128	1897.46308996552	1639.90561137203	1768.46330491805	1835.16204097028	1660.93473115168	507.581200404776	603.575632936144	627.006578653083	916.258897277723	227.287914482846	485.335823393567	1619.74956608311	561.174341191356	1.52853793005477	4.70359053839182e-08	1.02297232307556e-06
Hid1	75.7250896945567	101.284230810198	75.8017249901389	102.533244806419	94.4779209859892	99.7165181225083	258.059974785232	223.722829242892	413.576373207612	265.284360216093	101.016850881265	280.875199921383	91.5897882349684	257.08926470908	-1.49136	4.84438403852009e-08	1.05149645190326e-06
Gm28913	25.5695108059542	12.9299018055572	39.7496850558045	56.4403182420654	49.6247665784994	71.5138665323039	2.84624972189594	15.2321926293033	6.19921758555308	2.9367272348645	7.57626381609488	2.06525882295135	42.6380081700308	6.14265163511051	2.79639450371446	4.89603999130038e-08	1.06165225020106e-06
Hs3st1	363.873807623195	1331.77988597239	994.666537675481	840.020069836073	971.500238017546	846.079547706131	337.754966998318	294.17172015342	260.367138593229	371.985449749503	128.796484873613	347.996111667302	891.320014471803	290.178645339231	1.61800221402034	4.93248878791667e-08	1.06849364865555e-06
Skap1	203.572643724328	212.265887974564	190.428723755715	187.193722169517	316.835048155035	166.194196870847	542.684946974826	536.934790182942	1283.23804020949	1120.85089463995	261.381101655273	613.38187041655	212.748370441668	726.411940679838	-1.77212	4.98424701848406e-08	1.07863456806757e-06
Gpr157	55.0727925051321	62.4945253935266	88.7434829152845	82.7791334216959	104.97546776221	64.4632036347528	196.39123081082	216.106732928241	271.879971252114	189.908361187904	97.2287189732176	240.602652873832	76.4214342721004	202.019611337688	-1.40322	5.02703983937506e-08	1.08681711651266e-06
Gm10851	221.274612743834	387.897054166717	377.159802389959	251.159416177191	320.652337891842	337.424581525659	140.415	96.1532159724772	141.696401955499	98.8698169071047	44.1948722605534	156.959670544302	315.927967482534	113.048160653356	1.47909640015585	5.22936803848799e-08	1.12943994447106e-06
Cdh1	49.1721361652966	158.391297118076	67.4820234668309	257.744119972099	128.833528617258	166.194196870847	19.9237480532716	25.7043250619493	39.8521130499841	25.4516360354923	22.7287914482846	56.794617631162	137.969550368401	31.7425385466907	2.11831673704729	5.34830752891719e-08	1.15398595881107e-06
Msantd3	31.4701671457898	113.136640798626	72.1040798686687	115.702652396234	52.4877338811051	64.4632036347528	19.9237480532716	22.848288943955	26.568075366656	10.7679998611698	10.1016850881265	22.7178470524648	74.8940796208627	18.8212740609406	1.9822868257434	5.54281221900847e-08	1.19241524403798e-06
Pvr	356.989708560053	634.642680289434	533.385308772075	711.148009850024	602.177455981406	564.053031804087	185.954981830535	217.058744967572	265.68075366656	265.284360216093	83.3389019770436	249.896317577113	567.066032542846	211.202343372486	1.42282793791946	5.56596359035606e-08	1.19621605674904e-06
Il2ra	378.625448472783	590.465515787113	625.826436808829	722.436073498437	790.178975519183	671.82745038094	256.162474970635	210.394660692252	353.355402376525	212.423269988532	107.330404061344	275.712052864005	629.893316744548	235.896377492215	1.41506910284218	5.59930840920091e-08	1.20219796888099e-06
Sparc	7749.52865965074	7613.55717983894	5613.02529439175	9463.16002525296	7879.84033920518	8778.07530745111	2868.07096976381	3760.44755535926	3187.2834414865	2179.05160826946	5428.39302423198	2302.76358759075	7849.53113429845	3287.66836445029	1.25570024305841	5.82221268909344e-08	1.24882741002836e-06
Fbln1	10.8178699563652	17.2398690740763	2.77323384110264	7.52537576560872	0	3.02171267037904	39.8474961065432	88.5371196578255	31.8816904399873	36.2196358966621	68.1863743448539	34.0767705786972	6.89634355125532	49.7915145040949	-2.8646	5.84110113928332e-08	1.25045165212298e-06
Cacnb3	610.717931172983	1671.18980836827	1573.34799918557	1364.91502948728	1618.53084840644	1062.63562241663	430.732457913586	331.300189687347	702.282792191942	372.964358827791	146.474433777834	388.268658714853	1316.88953983953	395.337148518892	1.73495379979018	5.84124980981624e-08	1.25045165212298e-06
Cnr1	10.8178699563652	3.23247545138931	5.54646768220528	1.88134394140218	0.954322434201911	3.02171267037904	34.1549966627513	18.0882287472977	28.3392803910998	21.5359997223396	20.203370176253	32.0115117557459	4.24236535599049	25.7222312425812	-2.6024	5.90353144008429e-08	1.26254543954901e-06
Selenbp1	257.661993506154	102.361722627328	51.7670317005826	37.6268788280436	44.8531544074898	71.5138665323039	360.524964773486	500.758332688346	290.477624008773	410.162903802741	1668.04075017689	351.093999901729	94.2974412669837	596.843095891994	-2.66192	5.954627248767e-08	1.27222564940846e-06
Vill	126.864111306465	229.505757048641	99.8364182796951	285.02360712243	191.818809274584	182.309997779535	80.643742120385	77.112975185848	66.4201884166401	49.9243629926964	49.2457148046167	79.5124646836269	185.893116801892	67.1432413673022	1.46648777560046	6.1069865567612e-08	1.30350102494314e-06
Nlrc3	224.224940913752	135.763968958351	183.033433512774	184.371706257414	188.001519537777	181.302760222742	647.996186684976	577.871307874194	401.177938036506	322.061086756806	243.703152751052	595.827170421464	182.783054900468	464.773	-1.34676	6.12013424472127e-08	1.30375594154639e-06
Neurl1a	22.6191826360364	117.446608067145	109.080531083371	105.355260718522	83.0260517755663	52.3763529532367	18.9749981459729	25.7043250619493	11.5128326588843	14.6836361743225	25.2542127203163	22.7178470524648	81.6506645389795	19.8079753023184	2.04964064930079	6.18377543031602e-08	1.31602807060404e-06
Alpk1	275.363962525661	271.527937916702	300.433666119453	478.802033086855	208.042290656017	429.083199193823	136.619986651005	161.842046686348	59.3353683188652	75.3759990281887	117.432089149471	135.274452903313	327.208848249752	114.313323789532	1.51813095484469	6.19542403187327e-08	1.31722202564604e-06
Cdh17	187.837560151433	859.838470069555	587.92557431376	417.658354991284	842.666709400288	549.951706008985	181.211232294042	236.098985754201	208.116590372139	131.173816490614	94.7032977011859	159.024929367254	574.313062489217	168.388141996573	1.76845402074155	6.2188912070792e-08	1.31989698474061e-06
Tnfrsf10b	105.228371393735	156.236313483816	140.510514615867	159.914235019185	167.960748419536	141.013257951022	69.2587432328012	38.0804815732583	85.9034436855212	36.2196358966621	22.7287914482846	41.3051764590269	145.14390681386	48.9160453825924	1.56011317918304	6.22010681357542e-08	1.31989698474061e-06
Pid1	412.062501065185	471.941415902839	342.95658501636	558.759150596447	397.952455062197	581.176070269568	235.289977010064	282.747575681443	147.01001702883	228.085815241142	169.203225226119	216.852176409891	460.808029652099	213.198131099582	1.11109409047003	6.23136598355357e-08	1.32100114251932e-06
1700034P13Rik	1.96688544661186	1.07749181712977	3.69764512147019	0.94067197070109	7.63457947361529	8.0579004543441	51.2324949941269	21.8962769046235	10.6272301466624	15.6625452526106	85.8643232490753	46.4683235164053	3.89586238064538	38.625199010584	-3.30019	6.34176401532665e-08	1.343099419712e-06
S100a6	1260.7735712782	3398.40919122729	1295.10020379493	2577.44119972099	2327.59241701846	1640.78998001582	503.786200775582	495.046260452358	951.137098126286	1087.56798597815	469.728356597882	521.477852795215	2083.35109384262	671.457292454246	1.63315316128365	6.42670170838128e-08	1.35976790559291e-06
Cd9	1625.6308216247	5795.82848434102	2628.10127008494	4718.41060503667	3865.96018095194	3549.50515013858	1179.29613477222	1036.74111083196	1816.37075256705	1438.01743600531	587.160445747353	978.932682078938	3697.23941869631	1172.75309366714	1.6562220017433	6.7723326634234e-08	1.4287395040611e-06
Rab26	10.8178699563652	44.1771645023205	39.7496850558045	36.6862068573425	43.8988319732879	28.2026515902044	8.53874916568782	0.952012039331457	6.19921758555308	7.83127262630532	0	6.19577646885404	33.9220683225542	4.95283798095529	2.74810817435097	6.79358277913437e-08	1.43135983117898e-06
Rnase6	659.89006733828	607.705384861189	534.309720052442	309.481078360659	505.790890127013	388.793696922103	1374.73861567574	1276.64814474348	1628.62301997602	2029.27851929137	606.10110528759	1292.85202316754	500.995139610281	1368.04023802362	-1.44967	6.79787652471542e-08	1.43135983117898e-06
Ly96	146.532965772584	158.391297118076	163.620796625056	154.270203194979	205.179323353411	196.411323574638	56.9249944379188	83.7770594611682	108.92910900329	77.3338171847651	59.3473998927432	42.3378058705026	170.734318273124	71.4416976417313	1.25217871289062	6.9276500259425e-08	1.45727828028843e-06
Foxf1	79.6588605877804	140.07393622687	146.98139357844	169.320954726196	139.331075393479	129.933644826299	53.1299948087242	32.3684093372695	71.7338034899713	59.7134537755781	23.9915020843004	45.4356941049296	134.216644223177	47.7288096001289	1.48408426716412	6.93947586367302e-08	1.45835960009791e-06
Ccr8	37.3708234856254	79.7343944676029	66.5576121864634	90.3045091873046	95.4322434201911	73.5283416458899	29.4112471262581	13.3281685506404	35.4241004888747	19.5781815657633	8.83897445211069	16.5220705836108	73.8213207321796	20.517123794543	1.83246023681486	7.06421551764677e-08	1.48314530608226e-06
Themis	140.632309432748	98.0517553588089	207.068126802331	140.160123634462	117.381659406835	194.396848461051	458.246205225246	456.965778879099	581.840850529767	439.530176151386	161.626961410024	484.303193982091	149.615137182706	430.418861029602	-1.52497	7.13220051090678e-08	1.49595826133367e-06
Sulf2	356.006265836747	204.723445254656	268.079271306589	236.108664645974	222.357127169045	263.896239879769	619.533689466016	679.73659608266	551.730365114224	407.226176567877	412.906377977171	531.804146909972	258.528502348797	533.822892019653	-1.04648	7.13895915489298e-08	1.49595826133367e-06
Slc22a14	0	0	0	0	0	0	7.58999925838918	4.76006019665729	6.19921758555308	33.2829086617976	3.78813190804744	11.3589235262324	0	11.1632068561128	-5.95559	7.25631406749321e-08	1.51909054768039e-06
Pdgfb	566.463008624216	442.849136840335	394.723616716943	571.928558186263	377.911683943957	567.074744474466	244.777476083051	305.595864625398	168.264477322155	257.453087589787	247.491284659099	211.689029352513	486.825124797697	239.211869938667	1.02549753028048	7.32667506211869e-08	1.53095345663673e-06
Jaml	379.608891196089	660.502483900548	678.517879789779	1023.45110412279	672.797316112348	674.849163051319	260.906224507128	279.891539563448	309.960879277654	342.618177400858	136.372748689708	261.255241103345	681.621139695478	265.16746842369	1.36066131885176	7.32701663486176e-08	1.53095345663673e-06
Serpinb2	24.5860680826483	73.2694435648243	29.5811609717615	148.626171370772	79.2087620387586	70.5066289755109	15.1799985167784	22.848288943955	15.0552427077718	8.81018170459349	10.1016850881265	14.4568117606594	70.9630391673793	14.4087014536474	2.29445687306001	7.40469790203348e-08	1.54570411516707e-06
Cxcr3	73.7582042479448	92.6642962731601	119.249055167414	82.7791334216959	127.879206183056	118.854031701576	240.982476453856	296.075744232083	406.491553109838	308.356359660772	121.220221057518	277.777311686956	102.530654499141	275.150611033504	-1.42563	7.41557594019652e-08	1.54649496710752e-06
Emc9	106.211814117041	73.2694435648243	69.330846027566	74.3130856853861	77.3001171703548	42.3039773853065	148.004985538589	153.273938332365	186.862130078814	176.20363409187	284.109893103558	153.861782309875	73.7882139917464	183.719393909178	-1.31328	7.53652469574493e-08	1.5702172847467e-06
Sh3rf3	14.751640849589	9.69742635416792	15.7149917662483	8.46604773630981	19.0864486840382	22.1592262494463	63.5662437890093	40.9365176912527	75.2762135388588	57.7556356190017	22.7287914482846	97.0671646787133	14.9792969399666	59.5550944608534	-1.99393	7.56123115191487e-08	1.57386160637281e-06
Tnik	264.546092569295	140.07393622687	212.614594484536	193.778425964424	140.285397827681	245.765963857495	572.096194101084	586.439416228177	477.339754087587	461.066175873726	265.169233563321	501.857893977177	199.51073515505	477.328111305179	-1.25914	7.59033440111503e-08	1.57841329481338e-06
Cdkn2c	390.426761152455	252.133085208366	241.27134417593	160.854906989886	183.229907366767	157.12905885971	819.719919906031	528.366681828959	463.170113892037	644.122173513613	2593.60764637648	816.809864477258	230.840843958852	977.632733332396	-2.08188	7.82208898100867e-08	1.62351140848452e-06
Fzd2	9.83442723305931	14.007393622687	9.24411280367547	13.1694075898153	22.9037384208459	12.0868506815162	37.9499962919459	39.9845056519212	79.7042260999681	61.6712719321544	26.5169233563321	52.6640999852593	13.5409883919332	49.7485038862635	-1.88279	7.83462113511601e-08	1.62456678176255e-06
Ubd	78.6754178644745	449.314087743113	199.67283655939	112.880636484131	232.854673945266	150.078395962159	40.7962460138418	37.1284695339268	61.9921758555308	66.5658173235952	20.203370176253	58.8598764541134	203.912674759756	47.5909925595435	2.09483825549905	7.84429563412444e-08	1.62502815729146e-06
Cald1	2043.59397902972	2834.88097086842	2474.64899754392	4103.21113619815	2206.39346787482	3854.69812984686	1277.01737522398	1682.20527349868	947.594688077399	1203.07925721615	1457.16807396225	1271.16680552655	2919.57111356032	1306.37191225084	1.16032152623892	8.15117590098424e-08	1.68699953609175e-06
Gm26781	54.0893497818262	60.339541759267	31.4299835324966	29.1608310917338	34.3556076312688	40.2895022717205	10.4362489802851	4.76006019665729	18.5976527566592	7.83127262630532	12.6271063601581	11.3589235262324	41.6108026780522	10.9352107410496	1.92414104445525	8.19383644848112e-08	1.69422131077883e-06
Slc31a2	325.519541414263	517.196072222289	386.403915193635	575.691246069067	465.709347890533	535.850380213883	236.238726917363	276.083491406123	190.404540127702	266.263269294381	154.050697593929	187.938552888573	467.728417167278	218.496546371345	1.09637996432348	8.24989282374568e-08	1.70419661039004e-06
Ikzf4	68.8409906314152	126.066542604183	144.208159737337	167.439610784794	146.011332432892	143.027733064608	42.6937458284391	50.4566380845672	75.2762135388588	29.367272348645	37.8813190804744	52.6640999852593	132.599061542538	48.056548144374	1.46007409649168	8.31898123082866e-08	1.71684254086373e-06
Gm8221	174.06936202515	25.8598036111144	92.4411280367547	17.8727674433207	51.5334114469032	30.2171267037904	346.293716164006	327.492141530021	436.602038525381	360.238540810045	178.04219967823	370.713958719767	65.3322665445055	336.563765904575	-2.36469	8.4193523081945e-08	1.73591447307141e-06
Pla2g4a	436.648569147833	545.210859467663	497.33326883774	761.003624297182	590.725586770983	779.601868957792	197.339980718119	283.699587720774	129.297966784393	204.591997362227	383.864033348807	167.285964659059	601.753962913199	227.679921765563	1.40445671365042	8.48638551463064e-08	1.74808322583714e-06
Soat2	306.834129671451	209.033412523175	148.830216139175	403.548275430768	174.64100545895	199.433036245017	44.5912456430364	39.0324936125897	17.7120502444374	16.6414543308988	135.110038053692	40.2725470475513	240.386679244756	48.8933048220343	2.30762162730136	8.60685172486865e-08	1.77122512760646e-06
Car13	171.119033855232	316.782594236152	243.120166736665	341.463925364496	266.255959142333	310.229167492248	86.3362415641769	40.9365176912527	72.6194060021932	76.3549081064769	184.355752858309	67.1209117459188	274.828474471188	87.9539563280545	1.6499473158005	8.64442165222545e-08	1.77728005581193e-06
Ahnak	2097.68332881155	512.88610495377	871.719837386597	1533.29531224278	506.745212561215	1187.53307945896	5056.83700590179	6548.89081856109	2573.56090051675	2471.74542267762	3241.37820265259	5532.82838668666	1118.31047923581	4237.54012283275	-1.92188	8.79086843722665e-08	1.80568742080661e-06
Stfa3	3.93377089322372	40.9446890509312	4.62205640183774	60.2030061248697	14.3148365130287	28.2026515902044	0	0	0	1.95781815657633	0	1.03262941147567	25.3701684290159	0.498407928008667	5.65116785934473	8.88949843125001e-08	1.82422877496978e-06
Ifitm5	13.768198126283	26.9372954282442	16.6394030466158	37.6268788280436	19.0864486840382	26.1881764766183	0.948749907298647	8.56810835398311	2.6568075366656	2.9367272348645	3.78813190804744	1.03262941147567	23.3744000983072	3.3218590587225	2.81391676758997	9.00300636129336e-08	1.84578553350802e-06
Tgm1	658.906624614974	892.163224583448	463.130051464141	1012.16304047437	826.443228018855	625.494522768461	356.729965144291	323.684093372695	373.724260157628	332.829086617976	424.270773701313	259.189982280394	746.383448654042	345.071360212383	1.11340877969028	9.10863842937119e-08	1.86568862627515e-06
Shisa2	53.1059070585203	39.8671972338014	35.1276286539668	18.8134394140218	35.3099300654707	31.2243642605834	85.3874916568782	152.321926293033	107.157903978846	125.300362020885	50.5084254406325	128.046047022984	35.5747444477274	108.12035940221	-1.60775	9.17673800134838e-08	1.87649565899022e-06
Enpp5	179.970018364985	105.594198078717	67.4820234668309	135.456763780957	91.6149536833835	120.868506815162	279.881222653101	341.772322119993	254.167921007676	251.579633120058	217.18622939472	308.756194031226	116.831077365006	275.557253721129	-1.23896	9.18028546499742e-08	1.87649565899022e-06
Rgs2	627.436457469184	505.343662233861	434.473301772747	681.98717875829	478.115539535158	636.574135893184	1231.47737967364	1435.63415531184	1062.72301466624	2333.71924263899	953.346530191939	1032.62941147567	560.655045943737	1341.58828899305	-1.25894	9.29577572361318e-08	1.89689477675302e-06
Gm2682	140.632309432748	36.6347217824121	143.28374845697	91.2451811580057	82.0717293413644	114.825081474403	331.113717647228	334.156225805341	433.945230988715	383.732358688961	135.110038053692	390.333917537805	101.448795274317	334.731914786957	-1.72207	9.33275964336763e-08	1.90266185850861e-06
S1pr4	836.909757533347	843.676092812609	837.516620012998	601.089389277996	896.108765715595	598.29910873505	1678.33858601131	1667.92509290871	2800.27514364555	2050.81451901371	1016.48206199273	1546.87885839056	768.933289014599	1793.45237699376	-1.22214	9.34695048809402e-08	1.90377570445642e-06
Cpne7	5.90065633983559	3.23247545138931	3.69764512147019	0.94067197070109	6.68025703941338	5.03618778396506	17.0774983313756	43.792553809247	24.7968703422123	37.1985449749503	8.83897445211069	32.0115117557459	4.24798228446244	27.285992277607	-2.68992	9.3684255728647e-08	1.90636973364245e-06
Irf7	213.407070957387	390.052037800976	235.724876493725	413.89566710848	315.880725720833	339.439056639245	151.799985167783	118.049492877101	183.319720029927	142.920725430072	156.576118865961	135.274452903313	318.066572453441	147.990082545693	1.10334105450903	9.44445475367567e-08	1.9200497296988e-06
Spns3	101.294600500511	106.671689895847	96.1387731582249	69.6097258318807	101.158178025403	89.6441425545781	261.854974414427	275.131479366791	272.765573764335	366.111995279774	99.7541402452492	217.884805821367	94.0861849944074	248.917161481991	-1.40596	9.68779421779548e-08	1.96713601763269e-06
Arhgap31	722.830401629859	923.410487280212	872.644248666964	1482.49902582492	1004.90152321461	1406.10362928305	506.632450497477	570.255211559543	394.978720450953	212.423269988532	426.796194973345	427.508576350929	1068.73155264994	423.099070636796	1.33681695665984	9.69410112292628e-08	1.96713601763269e-06
Nr3c2	31.4701671457898	19.3948527083358	31.4299835324966	31.042175033136	20.0407711182401	30.2171267037904	51.2324949941269	90.4411437364884	68.1913934410839	72.4392717933242	61.8728211647748	61.9577646885404	27.2658460402981	67.6891483030564	-1.31044	9.93669622366336e-08	2.01448969723971e-06
Spred3	68.8409906314152	85.1218535532517	121.097877728149	142.982139546566	118.335981841037	99.7165181225083	38.8987461992445	56.168710320556	46.0513306355371	27.4094541920686	16.4152382682056	33.0441411672216	106.015893570488	36.3312701304722	1.53599410623788	1.01635085637456e-07	2.05855873546468e-06
Dab1	9.83442723305931	2.15498363425954	7.39529024294038	10.347391677712	5.72593460521147	5.03618778396506	35.1037465700499	30.4643852586066	42.5089205866497	33.2829086617976	11.3643957241423	37.1746588131242	6.74903586285796	31.6498359357284	-2.22671	1.14833023722013e-07	2.32156402175347e-06
Capns2	17.7019690195068	11.8524099884275	17.5638143269834	35.7455348866414	9.54322434201911	17.1230384654812	0.948749907298647	4.76006019665729	0	0.978909078288165	1.26271063601581	0	18.2549985048432	1.32507163637665	3.78181009230698	1.1591497339032e-07	2.33910196996896e-06
Slfn2	4934.91558554916	9867.67006127442	5379.14924045876	8456.6410166028	6952.23893316092	7009.36615772258	2020.83730254612	1734.56593566191	3593.77499459634	3898.99485882176	1068.25319806938	2194.33749938581	7099.99683246144	2418.46063151355	1.55355984985566	1.1814876921904e-07	2.38197527887628e-06
Pkm	10164.8639880901	21963.5932003732	13571.282007076	18610.2542683504	20846.2192527066	15341.2352275144	6176.36189651419	5892.95452346172	10172.0304553804	8258.07698443896	4030.57235016247	5973.76114538677	16749.5746573518	6750.62622589075	1.31096118769964	1.19112404432434e-07	2.39697231576487e-06
Tmem132c	26.5529535292601	9.69742635416792	7.39529024294038	9.4067197070109	3.81728973680765	13.0940882383092	52.1812449014256	51.4086501238987	37.1953055133185	64.6079991670189	34.0931871724269	44.403064693454	11.6606279680827	47.3149085952571	-2.02571	1.24301493218025e-07	2.49678892546778e-06
Gm42528	78.6754178644745	183.173608912061	297.66043227835	298.193014712245	146.965654867094	261.881764766183	76.8487424911904	80.9210233431738	38.0809080255403	62.6501810104426	21.4660808122688	62.9903941000161	211.091648900068	57.159554963772	1.8815494923263	1.24626931018142e-07	2.50102288245606e-06
Grk5	535.976284201732	782.259059236212	538.93177645428	920.917859316367	530.603273416263	808.811758104789	288.419971818789	396.037008361886	323.244916960982	311.293086895637	401.541982253028	294.299382270567	686.250001788274	335.806058093481	1.03162206971989	1.24799021451256e-07	2.5021744981045e-06
Cttnbp2nl	266.512978015907	309.240151516244	266.230448745854	497.615472500876	351.190655786303	464.336513681579	163.184984055367	222.770817203561	114.242724076621	156.625452526106	146.474433777834	129.078676434459	359.187703374461	155.396181345658	1.20857978020351	1.25234030600762e-07	2.50746381009265e-06
Map4k4	3239.46033056974	4951.07489971129	4338.2621387649	6455.83173492158	4663.77373594474	5315.19258719673	2458.21100981079	2745.60272143192	2825.95761649998	2033.19415560452	1611.21877155618	2411.1896757957	4827.26590451816	2347.56232511652	1.03983909758206	1.26575758771973e-07	2.53081906677528e-06
Saa2	4.91721361652966	22.6273281597251	12.0173466447781	6.58470379490763	3.81728973680765	7.05066289755109	0	0	0	0	0	0	9.50242414171655	0	5.6811420927158	1.26760171459298e-07	2.5321853298655e-06
Il11	2.95032816991779	15.0848854398168	6.47087896257283	125.109372103245	11.4518692104229	24.1737013630323	0.948749907298647	0	0.885602512221868	1.95781815657633	0	1.03262941147567	30.8735058748346	0.804133331262087	5.23205657465996	1.30082033921685e-07	2.59616604571605e-06
Agmo	2.95032816991779	2.15498363425954	1.84882256073509	1.88134394140218	4.77161217100956	0	34.1549966627513	34.2724334159325	15.0552427077718	12.7258180177461	20.203370176253	8.26103529180539	2.26784841288736	20.7788160453767	-3.19136	1.30429614993325e-07	2.60072360280109e-06
Cdkn1c	11.8013126796712	12.9299018055572	8.31970152330792	5.64403182420654	17.1778038156344	11.0796131247231	39.8474961065432	57.1207223598874	71.7338034899713	85.1650898110704	16.4152382682056	32.0115117557459	11.1587274621834	50.3823102985706	-2.18289	1.34120780695593e-07	2.66764355897683e-06
Gm11714	5.90065633983559	18.3173608912061	12.9417579251457	16.9320954726196	19.0864486840382	18.1302760222742	1.89749981459729	0	0.885602512221868	0	0	1.03262941147567	15.2180992225199	0.635955289715806	4.52396303380644	1.34152607692197e-07	2.66764355897683e-06
Sertad4	2.95032816991779	14.007393622687	15.7149917662483	11.2880636484131	10.497546776221	8.0579004543441	36.0524964773486	33.320421376601	40.7377155622059	34.2618177400858	31.5677659003953	36.1420294016486	10.4193707396385	35.3470410763809	-1.76343	1.3544077019739e-07	2.69080597548803e-06
Gm47730	2.95032816991779	3.23247545138931	0.924411280367547	1.88134394140218	0	0	21.8212478678689	16.1842046686348	15.9408452199936	65.5869082453071	6.31355318007906	12.3915529377081	1.4980931405128	23.0397186865986	-3.9643	1.42700761988114e-07	2.82988583818975e-06
Arrdc4	468.118736293623	501.033694965342	496.408857557373	722.436073498437	483.841474140369	650.675461688286	266.59872395092	299.883792389409	180.662912493261	334.786904774553	172.991357134166	290.168864624664	553.752383023905	257.515425894495	1.10373459449337	1.45692026490599e-07	2.8865811679073e-06
Slc22a3	85.559516927616	58.1845581250075	26.8079271306589	38.5675507987447	34.3556076312688	29.2098891469974	120.491238226928	151.369914253702	152.323632102161	105.722180455122	103.542272153297	151.796523486924	45.4475082933822	130.874293446356	-1.52926	1.46697268085276e-07	2.90386044102742e-06
Gm10791	23.6026253593423	25.8598036111144	36.0520399343343	43.2709106522501	31.4926403286631	22.1592262494463	14.2312486094797	5.71207223598874	3.54241004888747	6.85236354801716	3.78813190804744	8.26103529180539	30.4062076891918	7.06454360703765	2.09783959674655	1.4811320872601e-07	2.92923076622772e-06
Cd300lg	103.261485947123	87.2768371875112	73.0284911490362	65.8470379490763	56.3050236179128	51.3691153964437	213.468729142196	336.060249884004	150.552427077718	166.414543308988	155.313408229945	139.404970549216	72.8479985411838	193.535721365344	-1.41121	1.48359379943912e-07	2.93144158885552e-06
Pim3	662.840395508198	1222.95321244229	904.074232199461	987.705569236144	1107.96834610842	841.043359922166	444.963706523065	481.718091901717	596.896093237539	475.749812048048	294.211578191684	462.617976341102	954.430852569446	459.359543040526	1.05377239464526	1.48731656781603e-07	2.93613788328858e-06
Plxnd1	2275.68646172992	3278.80759952589	2927.61052492402	3489.89301130104	3530.99300654707	3534.39658678668	1613.82	2225.80414795695	1602.05494460936	1046.45380469005	1410.44778042966	1547.91148780203	3172.89786513577	1574.41595963384	1.01085471670984	1.49036895010846e-07	2.93950346091012e-06
Adgrg3	86.5429596509219	157.313805300946	84.1214265134468	294.430326829441	161.280491380123	165.186959314054	37.9499962919459	81.8730353825053	51.3649457088684	38.1774540532384	36.6186084444586	36.1420294016486	158.145994831489	47.0210115471109	1.7470252435516	1.50113807854286e-07	2.95806920012049e-06
Akr1c19	0.983442723305931	0	0	0	0	0	7.58999925838918	14.2801805899719	8.85602512221868	15.6625452526106	3.78813190804744	9.29366470328106	0.163907120550989	9.91175780575314	-5.30775	1.51302514590043e-07	2.97880239464548e-06
Wscd2	1.96688544661186	4.30996726851907	5.54646768220528	0	16.2234813814325	2.01447511358603	34.1549966627513	52.3606621632301	36.3097030010966	31.3250905052213	23.9915020843004	32.0115117557459	5.01021281539246	35.0255776953909	-2.80237	1.57110130469444e-07	3.09035201628535e-06
Pnpla1	7.86754178644745	24.7823117939847	12.0173466447781	20.694783355424	10.497546776221	6.04342534075808	0	0	0	0	2.52542127203163	0	13.6504926162689	0.420903545338604	5.24478411781373	1.57937769323717e-07	3.10383288290772e-06
Ifi207	241.926909933259	285.535331539389	260.683981063648	639.656940076741	250.986800195103	450.235187886477	93.926240822566	161.842046686348	43.3945230988715	74.3970899499006	159.101540137992	95.001905855762	354.837525115769	104.610557758573	1.76476966164656	1.59956950029569e-07	3.14068488563908e-06
Susd6	3631.8539771688	3872.50559076439	3549.73931661138	4052.41484978029	3813.47244707084	4639.33618658862	2008.50355375124	1969.71290937678	2122.78922179582	1028.83344128086	2491.3280848592	2000.20317002838	3926.55372799739	1936.89506351538	1.01967179308984	1.70308097739595e-07	3.32894340868416e-06
Tnip2	461.234637230482	752.089288356578	562.966469743836	797.689831154524	606.949068152416	660.747837256216	338.703716905617	319.87604521537	342.728172229863	348.491631870587	186.88117413034	338.702446964021	640.279521982342	312.563864552633	1.03282798339979	1.72924016358903e-07	3.37704968026241e-06
Ceacam15	5.90065633983559	39.8671972338014	43.4473301772747	23.5167992675272	62.0309582231242	33.2388393741694	5.69249944379188	0	4.42801256110934	2.9367272348645	0	8.26103529180539	34.6669634359554	3.55304575526185	3.26696646109895	1.73527736057827e-07	3.3858086175004e-06
Vgf	4.91721361652966	15.0848854398168	7.39529024294038	14.1100795605163	19.0864486840382	18.1302760222742	0	0	0	1.95781815657633	0	0	13.1206989276859	0.326303026096055	5.1883856825066	1.80795532381401e-07	3.52446268397487e-06
Fer1l6	6.88409906314152	0	0	0	0	0	26.5649974043621	24.7523130226179	6.19921758555308	18.5992724874751	60.610110528759	24.7831058754162	1.14734984385692	26.9181694840306	-4.54974	1.85465559778627e-07	3.6090505985825e-06
Sectm1a	0.983442723305931	3.23247545138931	0	0	0	0	7.58999925838918	59.0247464385503	3.54241004888747	5.87345446972899	59.3473998927432	27.8809941098432	0.702653029115873	27.2098340363571	-5.34139	1.91785453292937e-07	3.72207106595386e-06
Cd209c	0	0	0	0	0	2.01447511358603	9.48749907298647	16.1842046686348	11.5128326588843	11.746908939458	5.05084254406325	20.6525882295135	0.335745852264338	12.4391460189234	-5.15201	1.92593322688448e-07	3.73442732544516e-06
Cxcr1	38.3542662089313	37.7122135995419	23.1102820091887	27.2794871503316	21.949415986644	29.2098891469974	3.79499962919459	0	1.77120502444374	0	12.6271063601581	6.19577646885404	29.6025923502725	4.06484791377508	2.93641641993366	1.94595163827781e-07	3.76989245447533e-06
Gjb5	8.85098450975338	29.0922790625038	15.7149917662483	32.9235189745381	30.5383178944612	25.1809389198253	4.74374953649323	0	3.54241004888747	4.89454539144083	0	5.16314705737837	23.7168385212217	3.05730867236665	2.92679163014886	2.02637898234766e-07	3.91874389369963e-06
Avpr1a	101.294600500511	267.217970648183	224.631941129314	206.007161583539	234.76331881367	308.214692378662	90.1312411933715	55.2166982812245	84.1322386610775	64.6079991670189	16.4152382682056	83.6429823295296	223.688280842313	65.6910663167379	1.76268879785232	2.04064009258627e-07	3.94282754470123e-06
Moxd1	11.8013126796712	30.1697708796335	19.4126368877185	15.0507515312174	50.5790890127013	20.1447511358603	1.89749981459729	2.85603611799437	5.31361507333121	5.87345446972899	0	0	24.526385354467	2.65676757927531	3.1566636185408	2.07154356226532e-07	3.99899568736777e-06
Kcng3	37.3708234856254	28.014787245374	31.4299835324966	22.5761272968262	33.4012851970669	38.2750271581345	14.2312486094797	8.56810835398311	6.19921758555308	4.89454539144083	11.3643957241423	10.3262941147567	31.8446723192539	9.26396829655929	1.79124532940412	2.11970709142868e-07	4.08835459703141e-06
Fndc7	22.6191826360364	29.0922790625038	18.4882256073509	21.6354553261251	25.7667057234516	13.0940882383092	65.4637436036066	83.7770594611682	66.4201884166401	36.2196358966621	45.4575828965693	73.3166882147728	21.7826560989628	61.7758164149032	-1.50883	2.14410399479905e-07	4.13175658503061e-06
Chrm3	69.8244333547211	59.2620499421373	49.9182091398475	106.295932689223	42.944509539086	74.535579202683	18.0262482386743	38.0804815732583	21.2544602933248	15.6625452526106	15.1525276321898	20.6525882295135	67.1301189779497	21.4714752032619	1.63808951317553	2.15817459830415e-07	4.15520041371639e-06
Trim13	151.450179389113	114.214132615755	121.097877728149	184.371706257414	75.391472301951	161.158009086882	51.2324949941269	62.8327945958762	44.2801256110934	35.2407268183739	75.7626381609488	35.1093999901729	134.613896229877	50.743030028432	1.41285127243949	2.16442801033217e-07	4.16356548654197e-06
Cpe	73.7582042479448	30.1697708796335	53.6158542613177	42.330238681549	34.3556076312688	39.2822647149275	158.441234518874	299.883792389409	44.2801256110934	227.106906162854	155.313408229945	141.470229372167	45.5853234027736	171.082616047391	-1.90702	2.17283258164444e-07	4.17605021462483e-06
Gm19951	1605.96196715859	1567.75059392381	2702.05417251434	3456.96949232651	1832.29907366767	2725.58482868189	884.234913602339	753.993535150514	503.907829454243	1216.78398431219	242.440442115036	746.591064496912	2315.10335471213	724.658628188539	1.67537346038323	2.22334840299324e-07	4.2664925243602e-06
Acss1	1101.45585010264	1244.50304878488	1017.77681968467	813.681254656443	1035.43984110907	853.130210603682	1995.22105504905	1888.79188603361	2012.08890776808	1547.65525277359	3824.7505164919	2141.67339940055	1010.99783749023	2235.03016958613	-1.14427	2.22380214550176e-07	4.2664925243602e-06
Slc39a10	671.691380017951	748.856812905189	1125.93293948767	909.629795667954	785.407363348173	1273.14827178637	464.887454576337	586.439416228177	353.355402376525	269.199996529245	426.796194973345	329.40878226074	919.111093868885	405.014541157395	1.18232858862483	2.24106997385462e-07	4.29584362123592e-06
Bcl11b	434.681683701222	245.668134305587	424.304777688704	367.802740544126	325.423950062852	361.598282888692	974.36615479571	976.764352354075	1200.87700657285	1051.34835008149	337.143739816222	1041.92307617895	359.913261531864	930.403779966551	-1.37048	2.24459653315379e-07	4.2988260556819e-06
Ldha	9343.68931412965	18427.2650565533	12334.4197139442	13829.7593132474	16453.4730880752	12616.6576363893	5345.25697772058	4903.81401459634	8453.07597915773	8252.20352996923	6681.00197515966	4885.36974569141	13834.2106870565	6420.12037038249	1.10754876417822	2.2717539468861e-07	4.34702110503275e-06
Igkv1-117	270.446748909131	370.65718509264	333.712472212684	396.96357163586	323.515305194448	487.502977487818	569.249944379188	725.43317397057	1000.73083881071	1089.52580413473	649.033266912128	644.36075276082	363.799710088764	779.722296828024	-1.10031	2.29726266507217e-07	4.39197964731676e-06
Zdhhc15	83.5926314810041	17.2398690740763	60.0867332238906	47.0335985350545	35.3099300654707	51.3691153964437	138.517486465602	138.041745703061	114.242724076621	117.46908939458	227.287914482846	170.383852893486	49.1053129626566	150.990468836033	-1.61634	2.32630355852585e-07	4.44360646459569e-06
Myo1b	278.314290695579	340.487414213007	345.729818857463	523.013615709806	277.707828352756	429.083199193823	178.364982572146	193.258443984286	98.3018788566274	191.86617934448	135.110038053692	176.57962936234	365.722694503739	162.246858695595	1.1724043497068	2.33599067103608e-07	4.45820651775862e-06
Edn3	7.86754178644745	2.15498363425954	0	6.58470379490763	0	0	92.9774909152674	146.609854057044	12.3984351711062	53.8399993058491	133.847327417676	45.4356941049296	2.76787153593577	80.8514668286455	-4.86698	2.34097102845791e-07	4.46380612017314e-06
Cmya5	2.95032816991779	3.23247545138931	8.31970152330792	0	5.72593460521147	6.04342534075808	32.257496848154	27.6083491406123	15.9408452199936	35.2407268183739	12.6271063601581	35.1093999901729	4.37864418176409	26.4639873962441	-2.59455	2.34505665968279e-07	4.46769135146902e-06
Olfr460	8.85098450975338	4.30996726851907	13.8661692055132	22.5761272968262	12.4061916446248	15.1085633518952	0	0	0	0	2.52542127203163	0	12.8530005461886	0.420903545338604	5.16358833601152	2.36188045870174e-07	4.49581678238392e-06
Clec4a4	41.3045943788491	18.3173608912061	29.5811609717615	15.0507515312174	11.4518692104229	34.2460769309624	89.1824912860728	74.2569390678537	70.8482009777495	162.498906995835	45.4575828965693	114.622	24.9919689857366	92.8109976496467	-1.89458	2.37061771033935e-07	4.50851392618505e-06
Wfikkn2	10.8178699563652	12.9299018055572	12.9417579251457	5.64403182420654	11.4518692104229	12.0868506815162	43.6424957357378	39.0324936125897	125.755556735505	29.367272348645	22.7287914482846	47.500952927881	10.9787135672023	51.3379271347739	-2.23298	2.38632332453441e-07	4.53443005238621e-06
Sept5	51.1390216119084	35.5572299652824	35.1276286539668	32.9235189745381	55.3507011837109	23.1664638062393	12.3337487948824	12.3761565113089	5.31361507333121	11.746908939458	15.1525276321898	12.3915529377081	38.877427365941	11.5524183148131	1.7656299542009	2.55123607188693e-07	4.84357386180518e-06
Dlgap3	24.5860680826483	110.981657164366	67.4820234668309	48.9149424764567	111.655724801624	69.4993914187179	11.3849988875838	11.4241444719775	21.2544602933248	29.367272348645	3.78813190804744	15.4894411721351	72.1866345684406	15.4514081802856	2.21140998514263	2.58948088552571e-07	4.9119074814659e-06
Plcl2	1954.10069120889	1514.95349488445	1554.85977357821	1385.60981284271	1408.57991288202	1235.88048218503	2847.19847180324	1944.96059635417	2826.8432190122	3021.89232467557	4408.1228303312	3284.79415790412	1508.99736126355	3055.63526668008	-1.01767	2.60478052925388e-07	4.93663618289697e-06
Gm20186	24.5860680826483	62.4945253935266	42.5229188969072	92.1858531287068	53.442056315307	90.6513801113712	15.1799985167784	18.0882287472977	15.0552427077718	20.5570906440515	11.3643957241423	23.7504764639405	60.9804669880778	17.332572133997	1.81061451476574	2.63389253319461e-07	4.98747671172805e-06
Als2cl	457.300866337258	297.387741527816	373.462157268489	397.904243606561	514.37979203483	366.634470672657	1066.39489580368	1010.08477373068	1701.24242597821	745.928717655582	469.728356597882	1295.94991140197	401.178211907935	1048.22	-1.3859	2.64254214116693e-07	4.99518321208106e-06
Scrg1	13.768198126283	25.8598036111144	11.0929353644106	55.4996462713643	17.1778038156344	28.2026515902044	2.84624972189594	4.76006019665729	1.77120502444374	2.9367272348645	7.57626381609488	1.03262941147567	25.2668397965019	3.48718923423867	2.89462693875075	2.71343001236455e-07	5.12030815655021e-06
Apobr	593.999404876782	673.432385706105	535.23413133281	1227.57692176492	589.771264336781	764.493305605897	157.492484611575	387.468900007903	198.374962737698	283.883632703568	395.228429072949	211.689029352513	730.751235603883	272.356239747701	1.42504835753525	2.7182296597704e-07	5.12493187538734e-06
Ralgds	878.214351912196	1427.67665769694	1210.97877728149	1471.2109621765	1401.89965584261	1373.87202746567	686.89493288422	628.327945958762	887.373717246312	460.087266795438	397.753850344981	560.717770431291	1293.9754053959	603.525913943501	1.09940909411593	2.79776808946479e-07	5.27033791913515e-06
Gm13710	33.4370525924017	3.23247545138931	5.54646768220528	6.58470379490763	11.4518692104229	6.04342534075808	55.9762445306202	102.817300247797	51.3649457088684	31.3250905052213	54.2965573486799	66.0882823344431	11.0493323453475	60.3114034459384	-2.44706	2.84704871884109e-07	5.35854363699737e-06
E030013I19Rik	0	0	0	0	0	0	2.84624972189594	12.3761565113089	7.08482009777495	5.87345446972899	8.83897445211069	9.29366470328106	0	7.71888665935009	-5.41742	2.89588108947106e-07	5.44575431773463e-06
Osmr	506.473002502555	532.280957662106	635.070549612505	735.605481088252	505.790890127013	833.992697024615	299.804970706372	403.653104676538	205.459782835473	325.976723069959	292.948867555669	312.886711677129	624.868929669507	306.788360086857	1.02652605284738	2.9275487123362e-07	5.49583025911375e-06
Psg22	3.93377089322372	7.54244271990838	0.924411280367547	28.2201591210327	9.54322434201911	16.1158009086882	0	0	0	0	0	0	11.0466348775399	0	5.9038403461125	2.96497220580726e-07	5.55726994266717e-06
Gm8818	0.983442723305931	23.7048199768549	24.9591045699238	15.9914235019185	10.497546776221	17.1230384654812	0	0	0	1.95781815657633	0	0	15.5432293356176	0.326303026096055	5.43354878660491	2.96596853852285e-07	5.55726994266717e-06
Eya2	29.5032816991779	17.2398690740763	21.2614594484536	13.1694075898153	35.3099300654707	18.1302760222742	87.2849914714755	89.489131697157	164.722067273267	90.0596352025112	25.2542127203163	67.1209117459188	22.4357039832113	87.321825018441	-1.96367	2.96791944769746e-07	5.55726994266717e-06
Robo4	200.62231555441	327.55751240745	133.115224372927	318.887798067669	188.955841971978	261.881764766183	99.6187402663579	143.75381793905	70.8482009777495	80.2705444196295	88.3897445211069	61.9577646885404	238.503409523436	90.8064688020724	1.39206343760854	3.01298020304024e-07	5.6368053301132e-06
Vegfd	19.6688544661186	2.15498363425954	0	0	4.77161217100956	1.00723755679301	61.668743974412	79.9690113038424	108.043506491068	108.658907689986	65.6609530728223	136.307082314789	4.60044797136345	93.3847	-4.34507	3.08970911596066e-07	5.77539971341609e-06
Lgi3	0	0	0.924411280367547	1.88134394140218	0	0	12.3337487948824	39.0324936125897	2.6568075366656	6.85236354801716	35.3558978084428	24.7831058754162	0.467625870294954	20.1690695293356	-5.36554	3.10503235350076e-07	5.79907326706042e-06
Fsd2	22.6191826360364	26.9372954282442	16.6394030466158	8.46604773630981	14.3148365130287	16.1158009086882	36.0524964773486	56.168710320556	54.9073557577558	46.9876357578319	71.9745062529013	44.403064693454	17.5154277114872	51.7489615433079	-1.56589	3.11416133425948e-07	5.81114759157709e-06
Scrn1	0.983442723305931	2.15498363425954	0	0.94067197070109	0	0	21.8212478678689	7.61609631465166	10.6272301466624	8.81018170459349	13.8898169961739	26.8483646983675	0.67984972137776	14.9354896213863	-4.50403	3.12959961989788e-07	5.83496462465405e-06
Mthfd2l	135.715095816219	175.631166192152	176.562554550201	245.515384352984	150.782944603902	192.382373347465	92.0287410079687	85.6810835398311	96.5306738321836	101.806544141969	64.3982424368064	93.9692764442863	179.431586477154	89.0690935671742	1.00702	3.13448104496542e-07	5.8390751080167e-06
Pgk1	3953.43974768984	7333.4093073852	5152.66847676871	6292.15481201959	6738.4707078997	5630.45794247294	2413.61976416776	2171.53946171505	3751.41224177183	3675.80358897206	2503.95519121936	2153.03232292678	5850.1	2778.22709512881	1.0741964828098	3.15192182591007e-07	5.86655483877152e-06
Gm39383	0.983442723305931	0	0.924411280367547	0	0	0	10.4362489802851	15.2321926293033	10.6272301466624	9.78909078288165	5.05084254406325	15.4894411721351	0.317975667278913	11.1041743758885	-4.98983	3.15845841776861e-07	5.87370945653917e-06
Pdcd1	191.771331044657	741.314370185281	574.059405108247	503.259504325083	543.963787495089	396.851597376447	160.338734333471	59.9767584778818	254.167921007676	156.625452526106	59.3473998927432	116.687123496751	491.869999255801	134.523898289105	1.86815975537672	3.21583015110855e-07	5.97530825521992e-06
Inka1	98.3442723305931	38.7897054166717	39.7496850558045	38.5675507987447	60.1223133547204	42.3039773853065	164.133733962666	95.2012039331457	124.869954223283	153.688725291242	376.287769532712	173.481741127913	52.9795840569735	181.277188011827	-1.77176	3.27276294447219e-07	6.07591922303968e-06
Lgals3	1080.80355291322	1846.82097456042	926.260102928282	1855.94579819325	1721.59767130025	1295.30749803581	627.123688724406	753.993535150514	642.061821360854	704.814536367479	777.829751785741	397.562323418134	1454.45593298854	650.564276134521	1.16081525327657	3.27890775360081e-07	6.08215082798028e-06
Pdgfrb	1010.9791195585	974.052602685311	867.097780984759	1656.52334040462	987.723719398978	1332.57528763716	435.476207450079	630.231970037425	387.008297840956	311.293086895637	719.745062529013	458.487458695199	1138.15864177822	490.373680574718	1.21563522904169	3.28787613500573e-07	6.09360492854842e-06
Ntf3	12.7847554029771	8.61993453703815	18.4882256073509	22.5761272968262	4.77161217100956	10.0723755679301	57.8737443452175	65.6888307138705	43.3945230988715	72.4392717933242	20.203370176253	49.5662117508323	12.8855050971887	51.5276586463948	-1.998	3.30802431844374e-07	6.12054643617741e-06
Stc1	45.2383652720728	80.8118862847326	130.341990531824	94.067197070109	42.944509539086	67.4849163051319	24.6674975897648	32.3684093372695	28.3392803910998	9.78909078288165	21.4660808122688	15.4894411721351	76.8148108338261	22.0199666809033	1.79953661424124	3.31088195796548e-07	6.12064229076771e-06
Gm11725	13.768198126283	34.4797381481526	24.0346932895562	31.042175033136	58.2136684863166	46.3329276124786	9.48749907298647	11.4241444719775	7.08482009777495	6.85236354801716	1.26271063601581	6.19577646885404	34.6452334493205	7.05121904927099	2.27227306309485	3.36560939923485e-07	6.21654559144021e-06
Diras2	67.8575479081093	39.8671972338014	38.825273775437	34.8048629159403	32.446962762865	51.3691153964437	119.54248831963	108.529372483786	121.327544174396	86.1439988893585	74.4999275249329	106.360829381994	44.1951599987661	102.734026795683	-1.22111	3.40251374703051e-07	6.27939381368219e-06
Kcnh2	46.2218079953788	26.9372954282442	20.337048168086	28.2201591210327	19.0864486840382	20.1447511358603	46.4887454576337	81.8730353825053	131.954774321058	78.3127262630532	59.3473998927432	95.001905855762	26.8245850887734	82.163097862126	-1.61828	3.42433495742907e-07	6.3143231412813e-06
Alad	1325.6807910164	614.170335763968	463.130051464141	441.175154258811	532.511918284667	439.155574761754	2437.33851185022	1124.32621845045	1615.33898229269	1309.78034674957	7115.3744339491	3003.91895798273	635.970637591623	2767.67957521246	-2.1215	3.50111528106024e-07	6.43957240649646e-06
Maats1	9.83442723305931	10.7749181712977	19.4126368877185	14.1100795605163	18.1321262498363	10.0723755679301	2.84624972189594	0.952012039331457	0	0	0	1.03262941147567	13.7227606117264	0.805148528783845	4.05475846047416	3.50610104767018e-07	6.44330987816995e-06
Thra	132.764767646301	150.848854398168	101.68524084043	142.982139546566	112.610047235826	128.926407269506	317.831218945047	350.340430473976	307.304071740988	170.330179622141	636.40616055197	247.831058754162	128.302909489466	338.340520014714	-1.39776	3.55282312451004e-07	6.52367707391095e-06
Arhgef4	39.3377089322372	45.2546563194503	54.5402655416853	44.2115826229512	27.6753505918554	39.2822647149275	105.31123971015	104.72132432646	88.5602512221868	117.46908939458	68.1863743448539	77.4472058606755	41.7169714538512	93.615914143151	-1.16894	3.56174737084594e-07	6.53456325884216e-06
Lef1	414.029386511797	398.671972338014	444.64182585679	426.124402727594	587.862619468377	402.895022717205	1054.0611470088	985.332460708058	2475.25902166012	1857.96943059094	478.567331049993	1121.43554086258	445.70420493663	1328.77082198008	-1.5762	3.62643421221988e-07	6.64765007608105e-06
Gpd1	18.6854117428127	7.54244271990838	4.62205640183774	6.58470379490763	3.81728973680765	8.0579004543441	22.7699977751675	138.041745703061	30.9960879277654	17.620363409187	125.008352965565	29.9462529327945	8.21830080843636	60.7304667855902	-2.88502	3.70916624667989e-07	6.79359802729429e-06
Gm14321	54.0893497818262	84.0443617361219	122.946700288884	111.93996451343	109.74707993322	112.810606360817	28.4624972189594	45.6965778879099	23.9112678299904	11.746908939458	6.31355318007906	41.3051764590269	99.2630104357165	26.2393302525706	1.91200551868933	3.73435612913078e-07	6.8339970302734e-06
Atp6v0e2	3.93377089322372	14.007393622687	12.0173466447781	5.64403182420654	6.68025703941338	8.0579004543441	27.5137473116608	35.2244454552639	37.1953055133185	34.2618177400858	21.4660808122688	25.8157352868918	8.39011674644214	30.2461886865816	-1.86223	3.74410044730604e-07	6.8460860987036e-06
Tgtp1	65.8906624614974	73.2694435648243	89.6678941956521	91.2451811580057	73.4828274335472	137.991545280643	37.9499962919459	30.4643852586066	32.7672929522091	44.0509085229674	10.1016850881265	23.7504764639405	88.5912590156949	29.8474574296327	1.55827872557672	3.78117668170955e-07	6.90808945852697e-06
Igkv4-58	20.6522971894246	12.9299018055572	7.39529024294038	15.9914235019185	16.2234813814325	27.1954140334113	53.1299948087242	47.6006019665729	106.272301466624	54.8189083841373	41.6694509885218	41.3051764590269	16.7313013591141	57.4660723456012	-1.78671	3.79800474615424e-07	6.93299986064676e-06
Fam171b	9.83442723305931	10.7749181712977	1.84882256073509	6.58470379490763	13.3605140788268	3.02171267037904	54.0787447160229	25.7043250619493	30.1104854155435	24.4727269572041	26.5169233563321	87.7734999754322	7.57084975153425	41.4427842470807	-2.4572	3.80116798080752e-07	6.93299986064676e-06
Slc6a20a	87.5264023742279	17.2398690740763	13.8661692055132	23.5167992675272	17.1778038156344	12.0868506815162	205.878729883806	102.817300247797	50.4793431966465	68.5236354801716	521.499492674531	282.940458744335	28.5689824030825	205.356493371214	-2.84414	3.84291719776859e-07	7.00329120736208e-06
Ifna9	2.95032816991779	7.54244271990838	3.69764512147019	19.7541113847229	3.81728973680765	20.1447511358603	0	0	0	0	0	0	9.65109471144786	0	5.70796239563712	3.93572834784989e-07	7.1664422520866e-06
Stap2	160.301163898867	273.682921550961	217.236650886374	173.083642609001	187.047197103575	196.411323574638	119.54248831963	86.6330955791626	100.073083881071	111.595634924851	59.3473998927432	100.16505291314	201.293816603902	96.2261259184329	1.05987177479014	4.02161727154377e-07	7.29846582042061e-06
Lpar5	102.278043223817	59.2620499421373	58.2379106631555	35.7455348866414	78.2544396045567	69.4993914187179	184.057482015937	197.066492141612	283.392803910998	92.0174533590875	186.88117413034	166.253335247583	67.2128949565043	184.94479013426	-1.46127	4.03983719246434e-07	7.32543711690915e-06
Kcnk3	48.1886934419906	22.6273281597251	16.6394030466158	23.5167992675272	21.949415986644	14.1013257951022	86.3362415641769	145.657842017713	80.5898	73.4181808716124	40.406740352506	75.3819470377242	24.5038276162675	83.6317967426537	-1.77434	4.11032497068094e-07	7.44706220186329e-06
Pdlim7	563.512680454299	999.912406296425	664.651710584266	1116.57762922219	860.798835650124	687.943251289628	371.90996366107	413.173225069852	534.018314869787	364.154177123197	333.355607908175	377.942364600096	815.566085582823	399.092275538696	1.03022787774523	4.12033337028171e-07	7.45900017753737e-06
Col22a1	56.0562352284381	77.5794108333433	77.650547550874	36.6862068573425	65.8482479599319	41.2967398285135	18.9749981459729	6.6640842753202	26.568075366656	16.6414543308988	5.05084254406325	21.6852176409891	59.1862313764072	15.9307787173167	1.87846865576971	4.20385103700136e-07	7.60388113774027e-06
Cdc25b	1653.16721787727	715.454566574166	793.144878555355	585.097965776078	921.875471439046	650.675461688286	2831.06972337916	2092.52246245054	2055.48343086696	1484.02616268486	7717.68740732865	3186.69436381393	886.569260318367	3227.91392508735	-1.86412	4.24597471633662e-07	7.67371105734607e-06
Rbp1	118.996569520018	428.841743217648	134.039635653294	219.176569173354	218.539837432238	187.346	54.0787447160229	41.8885297305841	45.1657281233153	123.342543864309	31.5677659003953	70.2187999803458	217.823423426675	61.0436853858287	1.83277629869512	4.34675514885296e-07	7.83637329066764e-06
2010309G21Rik	24.5860680826483	17.2398690740763	10.168524084043	12.2287356191142	24.8123832892497	13.0940882383092	62.6174938817107	55.2166982812245	83.2466361488556	83.207271654494	29.0423446283637	36.1420294016486	17.0216113979068	58.2454123327162	-1.78129	4.35399139064681e-07	7.84293709294547e-06
Srm	1581.37589907594	2450.21639215309	1935.71722108964	1985.76	2730.31648425167	2042.67776517623	730.537428619958	774.937800015806	1130.91440810733	868.292352441602	1560.71034611554	717.677440975593	2121.01038198276	963.844962712638	1.13839372517131	4.4019528418481e-07	7.92278872046818e-06
Trim30a	1503.68392393477	1125.97894890061	1544.69124949417	1982.9365142379	1128.96343966086	1952.02638506486	804.539921389253	815.874317707059	773.130993169691	807.599989587736	474.779199141946	832.299305649393	1539.71341021553	751.370621107513	1.03457262123214	4.42557534260982e-07	7.95873870764144e-06
Aebp1	430.747912807998	607.705384861189	495.484446277005	621.78417263342	437.079674864475	666.791262596975	218.212478678689	351.292442513308	296.676841594326	170.330179622141	292.948867555669	261.255241103345	543.26547567351	265.119341844579	1.03506320595224	4.49192757568424e-07	8.06476610172643e-06
Ache	206.522971894246	138.99644440974	64.7087896257283	69.6097258318807	112.610047235826	55.3980656236157	544.582446789423	284.651599760106	224.943038104355	144.878543586648	1448.32909951014	753.819470377242	107.974340770173	566.867366354652	-2.39198	4.51491550932792e-07	8.09937227964468e-06
Abcb1b	283.231504312108	477.328874988487	542.62942157575	602.030061248698	486.704441442975	584.197782939948	243.828726175752	257.043250619493	235.570268251017	211.444360910244	104.804982789312	228.211099936124	496.020347751328	213.48378144699	1.21425172702146	4.52552525221089e-07	8.1113490324047e-06
Lrrc59	2756.58995342652	4334.74958031306	3127.28336148341	3367.6056551099	4373.65971594736	3713.68487189584	1380.43111511953	1509.89109437969	1859.76527566592	1017.0865323414	2642.8533611811	1314.53724080853	3612.26218969602	1620.76076991603	1.15652461719754	4.52902866116665e-07	8.1113490324047e-06
Col3a1	2523.51402800302	2243.33796326418	2417.33549816114	5182.1618865923	2537.54335254288	4256.58591500727	902.261161841013	1174.78285653502	1335.48858843058	1051.34835008149	2051.9047835257	1014.04208206911	3193.4131072618	1254.97130374715	1.3477860121981	4.65591709004066e-07	8.32493241001205e-06
Spry1	113.095913180182	249.978101574106	151.603449980278	274.676215444718	158.417524077517	166.194196870847	102.464989988254	77.112975185848	54.9073557577558	81.2494534979177	77.0253487969646	71.2514293918215	185.660900187941	77.3352587697602	1.2635158512586	4.77295710192255e-07	8.52023618832556e-06
Ephb6	37.3708234856254	35.5572299652824	62.8599670649932	46.0929265643534	63.9396030915281	38.2750271581345	111.003739153942	114.241444719775	239.112678299904	122.363634786021	92.1778764291543	95.001905855762	47.3492628883195	128.98354654076	-1.44626	4.80853209984691e-07	8.57672274947347e-06
Mlc1	22.6191826360364	32.3247545138931	34.2032173735992	19.7541113847229	17.1778038156344	11.0796131247231	83.4899918422809	59.9767584778818	131.069171808837	166.414543308988	23.9915020843004	98.099794090189	22.8597804747682	93.8402936020795	-2.04047	4.81259241318309e-07	8.5769518710111e-06
Mir22hg	452.383652720728	322.170053321801	439.095358174585	1007.45968062087	318.743693023438	567.074744474466	200.186230440014	145.657842017713	96.5306738321836	241.790542337177	191.932016674404	205.493252883659	517.821197055981	180.265093030858	1.52323153263192	5.00256918990641e-07	8.90824851498926e-06
Il12a	137.68198126283	328.635004224579	263.457214904751	299.133686682947	270.073248879141	242.744251187116	133.773736929109	95.2012039331457	119.556339149952	143.89963450836	70.7117956168855	108.426088204946	256.954231190227	111.928133057066	1.19593048861813	5.4673268415796e-07	9.6812775587826e-06
Orm1	8.85098450975338	71.1144599305647	24.0346932895562	98.7705569236144	25.7667057234516	45.3256900556856	8.53874916568782	10.472132432646	0.885602512221868	3.91563631315266	0	0	45.6438484054377	3.96868673728473	3.49986952222726	5.51488261425905e-07	9.75682476459423e-06
A730089K16Rik	57.039677951744	28.014787245374	19.4126368877185	32.9235189745381	38.1728973680765	25.1809389198253	178.364982572146	76.1609631465166	48.7081381722028	64.6079991670189	502.558833134293	210.656399941037	33.4574095578794	180.176219355536	-2.42657	5.54792052165195e-07	9.80732076655719e-06
Adra2a	46.2218079953788	38.7897054166717	62.8599670649932	29.1608310917338	47.7161217100956	47.3401651692716	12.3337487948824	7.61609631465166	7.97042260999681	6.85236354801716	17.6779489042214	25.8157352868918	45.3480997413574	13.0443859097769	1.81530374996507	5.62626441147506e-07	9.93775966574227e-06
Lpl	1371.90259901177	955.735241794105	1583.51652326961	1761.87860112314	1120.37453775304	1557.19	625.226188909808	645.464162666728	436.602038525381	1010.23416879339	574.533339387195	493.596858685372	1391.76612762561	630.942792827978	1.14138627386264	5.70270556039566e-07	1.00646293765753e-05
Adcy5	101.294600500511	157.313805300946	78.5749588312415	126.990716044647	150.782944603902	132.955357496678	257.111224877933	401.749080597875	259.481536081007	252.558542198347	184.355752858309	301.527788150897	124.652063796321	276.130654127395	-1.14954	5.77669406588187e-07	1.01869688240216e-05
Lama5	470.085621740235	451.469071377373	538.007365173912	736.546153058953	577.365072692156	567.074744474466	281.778722467698	320.828057254701	241.76948583657	150.751998056377	131.321906145645	312.886711677129	556.758004752849	239.889480239687	1.21337422276545	5.79288071958663e-07	1.02072617138177e-05
Txn1	3654.47315980484	5154.72085314881	3419.39732607956	5235.78018892227	4291.58798660599	4066.21801677339	1594.84859416903	1489.89884155373	1979.32161481588	2892.67632634153	2732.50581633822	1470.46428194136	4303.69625522248	2026.61924585996	1.08665704989713	6.02003369416433e-07	1.05989519777644e-05
Nkg7	238.976581763341	189.638559814839	192.27754631645	127.931388015348	260.530024537122	175.259334881984	430.732457913586	386.516887968572	823.610336366337	731.245081481259	268.957365471368	445.063276346015	197.435572554847	514.354234257856	-1.38219	6.18969633396844e-07	1.0871339438743e-05
Trim30d	591.049076706865	509.653629502381	694.232871556028	979.239521499834	476.206894666754	713.124190209453	324.472468296137	382.708839811246	245.311895885457	351.428359105451	219.711650666751	346.963482255826	660.584364023552	311.766116003478	1.08275059040829	6.28960735625435e-07	1.10379320087959e-05
Osgin1	161.284606622173	247.823117939847	147.905804858808	313.243766243463	190.864486840382	196.411323574638	96.772490544462	104.72132432646	121.327544174396	82.2283625762059	89.6524551571227	61.9577646885404	209.588851013218	92.7766569111979	1.17360785905086	6.3632565665347e-07	1.11539730250391e-05
Syt8	15.7350835728949	8.61993453703815	12.9417579251457	25.3981432089294	6.68025703941338	13.0940882383092	0	0.952012039331457	1.77120502444374	0	0	1.03262941147567	13.7448774202884	0.625974412541811	4.38610626551599	6.36698541941967e-07	1.11539730250391e-05
Mgst2	68.8409906314152	88.354329004641	63.7843783453608	64.9063659783752	92.5692761175854	68.4921538619249	197.339980718119	162.794058725679	189.51893761548	236.895996945736	75.7626381609488	229.244	74.4912489898837	181.92589025226	-1.29109	6.52494296221384e-07	1.14055246914841e-05
Ap1s2	1297.16095204052	547.365843101922	873.568659947332	1292.4832877433	930.464373346864	1446.39313155477	450.656205966857	524.558633671633	398.521130499841	569.725083563712	299.262420735748	502.890523388653	1064.57270795578	457.602332971074	1.21768664324025	6.52521078893014e-07	1.14055246914841e-05
Gm45805	4.91721361652966	26.9372954282442	11.0929353644106	16.9320954726196	22.9037384208459	17.1230384654812	0.948749907298647	0.952012039331457	2.6568075366656	3.91563631315266	0	1.03262941147567	16.6510527946885	1.58430586798734	3.34294286312873	6.63904032595179e-07	1.15898748331544e-05
Thy1	764.134996008709	1072.10435804412	883.737184031375	868.240228957106	1254.93400097551	758.449880265139	2416.46601388965	2235.32426835026	6252.35373628639	3535.81959077685	897.787262207243	2561.95356987115	933.600108046993	2983.28407356359	-1.67618	6.64579432778711e-07	1.15898748331544e-05
Pnma1	13.768198126283	6.46495090277861	1.84882256073509	4.70335985350545	4.77161217100956	4.02895022717205	29.4112471262581	22.848288943955	15.0552427077718	20.5570906440515	69.4490849808697	45.4356941049296	5.93098230691397	33.7927747513059	-2.50664	6.70535296878367e-07	1.16829528483264e-05
Btbd11	73.7582042479448	75.4244271990838	60.0867332238906	74.3130856853861	112.610047235826	71.5138665323039	177.416232664847	193.258443984286	207.230987859917	146.836361743225	102.279561517281	180.710147008243	77.9510606874058	167.955289129633	-1.1101	6.76431384499753e-07	1.17762763140284e-05
Gm47173	0	0	0	0	0	0	13.2824987021811	8.56810835398311	1.77120502444374	0	39.1440297164902	19.6199588180378	0	13.7309667691893	-6.24271	6.93995998975163e-07	1.20628117303938e-05
Spats2	104.244928670429	153.003838032427	89.6678941956521	147.685499400071	117.381659406835	152.092871075745	57.8737443452175	79.0169992645109	65.5345859044183	45.0298176012556	50.5084254406325	59.8925058655891	127.346115130193	59.6426797369373	1.09010886435674	7.13541763305801e-07	1.23926751789433e-05
Cxcl16	789.704506814663	1489.09369127334	1168.45585838458	1204.0601224974	1169.99930433154	1097.88893690438	449.707456059559	390.324936125897	747.448520315257	638.248719043884	236.126888934957	372.779217542718	1153.20040336765	472.439289670379	1.28634619219358	7.15886510445134e-07	1.24235070317026e-05
Ildr2	15.7350835728949	3.23247545138931	20.337048168086	10.347391677712	0.954322434201911	11.0796131247231	33.2062467554526	46.6485899272414	40.7377155622059	47.9665448361201	44.1948722605534	60.9251352770647	10.2809890715012	45.6131841031064	-2.14179	7.19567902059125e-07	1.24774675799028e-05
Gm44861	24.5860680826483	2.15498363425954	6.47087896257283	22.5761272968262	10.497546776221	5.03618778396506	88.2337413787742	52.3606621632301	28.3392803910998	23.493817878916	224.762493210815	99.1324235016647	11.8869654227488	86.0537364207499	-2.84861	7.24893444979167e-07	1.25598297130862e-05
Ankle1	133.748210369607	56.029574490748	78.5749588312415	52.677630359261	74.4371498677491	47.3401651692716	355.781215236993	136.137721624398	116.013929101065	129.215998334038	631.355318007906	602.022946890318	73.8012815146463	328.42118819912	-2.15252	7.26851067808361e-07	1.2583753327914e-05
Nxpe1-ps	57.039677951744	22.6273281597251	45.2961527380098	29.1608310917338	24.8123832892497	32.2316018173764	128.081237485317	107.577360444455	109.814711515512	109.637816768275	39.1440297164902	141.470229372167	35.1946625079731	105.954230883703	-1.59119	7.27709137953391e-07	1.25886178709875e-05
Hmgb3	452.383652720728	252.133085208366	202.446070400493	225.761272968262	213.768225261228	170.223147098019	793.154922501669	515.99052531765	541.988737479783	486.517811909218	3184.55622403188	1002.68315854288	252.785908942849	1087.48189663051	-2.10453	7.28467337338101e-07	1.25917484125938e-05
Tmem204	144.566080325972	90.5093126389006	69.330846027566	80.8977894802937	61.0766357889223	92.6658552249572	227.699977751675	383.660851850577	152.323632102161	218.296724458261	300.525131371763	147.666005841021	89.8410865811019	238.36205389591	-1.40771	7.42878579308625e-07	1.28306835542663e-05
Egflam	26.5529535292601	11.8524099884275	1.84882256073509	6.58470379490763	0	10.0723755679301	65.4637436036066	121.857541034427	18.5976527566592	56.7767265407136	157.838829501977	50.598841162308	9.48521090687674	78.5222224332818	-3.05228	7.46597168029517e-07	1.2884707771674e-05
2810403D21Rik	22.6191826360364	19.3948527083358	19.4126368877185	19.7541113847229	11.4518692104229	25.1809389198253	49.3349951795296	39.9845056519212	38.9665105377622	70.4814536367479	49.2457148046167	57.8272470426377	19.6355986245103	50.9734044755359	-1.37669	7.49206086178493e-07	1.29195111177056e-05
Slc25a19	1540.07130469709	2261.65532415538	1961.60073693993	1362.09301357518	1972.58447149535	1422.21943019173	806.43742120385	700.680860947952	1138.88483071732	997.50835077564	468.465645961866	793.059388013317	1753.37071350911	817.506082936658	1.1001521623084	7.54870274654319e-07	1.30069037688067e-05
Gm19510	7.86754178644745	21.5498363425954	9.24411280367547	49.8556144471578	11.4518692104229	21.1519886926533	3.79499962919459	0	0	0.978909078288165	3.78813190804744	0	20.1868272138254	1.42700676925503	3.88627591429797	7.58279473977447e-07	1.30553342110056e-05
Fxyd1	35.4039380390135	56.029574490748	39.7496850558045	39.5082227694458	31.4926403286631	24.1737013630323	85.3874916568782	116.145468798438	130.183569296615	132.152725568902	55.5592679846958	73.3166882147728	37.7262936744512	98.7908685867169	-1.39445	7.61311726699272e-07	1.30972034749353e-05
Cacna2d4	13.768198126283	15.0848854398168	30.5055722521291	27.2794871503316	29.5839954602593	23.1664638062393	77.797492398489	47.6006019665729	112.471519052177	121.384725707732	30.3050552643795	82.6103529180539	23.2314337058432	78.6949578845675	-1.76031	7.64350261011349e-07	1.31391147310493e-05
Tmtc1	173.085919301844	61.4170335763968	143.28374845697	63.9656940076741	84.9346966439701	92.6658552249572	369.063713939174	369.380671260605	231.142255689908	215.359997223396	172.991357134166	452.291682226345	103.225491201969	301.704946245599	-1.54715	7.66929634241713e-07	1.31730732609045e-05
Gm26888	0.983442723305931	0	1.84882256073509	0	2.86296730260573	0	12.3337487948824	13.3281685506404	12.3984351711062	21.5359997223396	3.78813190804744	28.9136235213189	0.949205431107793	15.3830179447225	-3.99082	7.73131659663144e-07	1.32691534412996e-05
Dsc3	133.748210369607	63.5720172106563	135.888458214029	46.0929265643534	92.5692761175854	111.803368804024	333.011217461825	204.682588456263	473.797	380.795631454096	108.59311469736	420.280170470599	97.2790428800426	320.193344429807	-1.71925	7.83276330490063e-07	1.34326964412816e-05
Trbv14	5.90065633983559	7.54244271990838	2.77323384110264	10.347391677712	0.954322434201911	2.01447511358603	32.257496848154	26.6563371012808	72.6194060021932	25.4516360354923	8.83897445211069	29.9462529327945	4.92208702105776	32.6283505620043	-2.73865	7.99912824797831e-07	1.37072257345954e-05
Prkcq	485.82070531313	373.88966054403	448.33947097826	365.921396602724	494.33902091659	376.706846240587	880.439913973144	898.699365128895	1608.25416219491	1165.8807122412	448.262275785613	1007.84630560026	424.169516765887	1001.56	-1.23999	8.04847010820102e-07	1.37809518791442e-05
Adam33	16.7185262962008	8.61993453703815	57.3134993827879	41.389566710848	45.8074768416917	7.05066289755109	182.15998220134	89.489131697157	73.5050085144151	125.300362020885	138.898169961739	206.525882295135	29.4832777776863	135.979756115112	-2.20024	8.14180855387448e-07	1.39269505054444e-05
Dach1	81.6257460343923	191.793543449099	185.806667353877	630.25022036973	189.91016440618	375.699608683794	25.6162474970635	32.3684093372695	3.54241004888747	18.5992724874751	82.0761913410278	12.3915529377081	275.847658382845	29.0990139415719	3.2521887297758	8.14650630097507e-07	1.39269505054444e-05
Prrt4	9.83442723305931	38.7897054166717	6.47087896257283	32.9235189745381	30.5383178944612	23.1664638062393	0.948749907298647	1.90402407866291	6.19921758555308	4.89454539144083	0	2.06525882295135	23.6205520479237	2.66863263098447	3.10026761549027	8.21661601111296e-07	1.40248248565272e-05
Fabp4	181.936903811597	196.103510717618	109.080531083371	256.803448001397	139.331075393479	167.20143442764	30.3599970335567	105.673336365792	15.0552427077718	37.1985449749503	65.6609530728223	43.3704352819783	175.076150572517	49.5530849061452	1.82390603817738	8.2446735551941e-07	1.40617129736516e-05
Cask	285.19838975872	168.088723472244	253.288690820708	308.540406389957	219.49415986644	315.265355276213	151.799985167783	139.945769781724	82.3610336366337	117.46908939458	94.7032977011859	143.535488195119	258.312620930714	121.635777312838	1.08607467779093	8.34473141265876e-07	1.42101460605572e-05
U90926	0	20.4723445254656	4.62205640183774	29.1608310917338	3.81728973680765	16.1158009086882	0	0	0	0	0	0	12.3647204440888	0	6.06477276943395	8.37719839553809e-07	1.42543062246699e-05
1810006J02Rik	4.91721361652966	9.69742635416792	7.39529024294038	9.4067197070109	10.497546776221	19.1375135790672	48.386245272231	49.5046260452358	50.4793431966465	44.0509085229674	11.3643957241423	39.2399176360756	10.1752850459895	40.5042393995498	-2.00292	8.4055471617029e-07	1.42886901049298e-05
Irx3	14.751640849589	10.7749181712977	10.168524084043	22.5761272968262	10.497546776221	9.06513801113712	1.89749981459729	0	0.885602512221868	0	1.26271063601581	2.06525882295135	12.9723158648523	1.01851196429772	3.69685812616894	8.41705637885526e-07	1.42886901049298e-05
Cd5	350.105609496911	300.620216979205	348.503052698565	237.990008587376	409.40432427262	252.816626755046	767.538675004605	671.168487728677	1671.13194056267	1037.64362298546	323.253922820048	936.594876208436	316.573306464954	901.221920884981	-1.50976	8.45228887987272e-07	1.43373428946768e-05
Cfb	36.3873807623195	77.5794108333433	24.0346932895562	46.0929265643534	48.6704441442975	48.3474027260646	13.2824987021811	19.0402407866291	20.368857781103	7.83127262630532	8.83897445211069	13.4241823491838	46.8520430533224	13.7976711162522	1.74811500768841	8.64743356395558e-07	1.46455835220595e-05
G930009F23Rik	8.85098450975338	12.9299018055572	15.7149917662483	12.2287356191142	21.949415986644	13.0940882383092	3.79499962919459	1.90402407866291	0.885602512221868	1.95781815657633	1.26271063601581	0	14.128019654271	1.63419250211192	3.09483145289884	8.78163460961678e-07	1.48613326124267e-05
Dchs2	0.983442723305931	2.15498363425954	1.84882256073509	3.76268788280436	0	1.00723755679301	17.0774983313756	6.6640842753202	17.7120502444374	7.83127262630532	16.4152382682056	34.0767705786972	1.62619572631632	16.6294857207236	-3.34931	8.82949795120352e-07	1.49191842221188e-05
Cdc42ep3	330.436755030793	190.716051631969	272.701327708426	253.981432089294	222.357127169045	249.794914084667	566.403694657292	535.030766104279	413.576373207612	515.885084257863	1420.54946551779	565.880917488669	253.331267952366	669.554383538917	-1.40088	8.8436752506797e-07	1.49315736778891e-05
Dapk1	484.837262589824	523.661023125068	467.752107865979	868.240228957106	501.019277956003	657.726124585837	278.932472745802	404.605116715869	211.659000421027	182.077088561599	266.431944199336	260.22261169187	583.872670846636	267.32137238925	1.12716605035537	8.90267357900755e-07	1.5019560823857e-05
Nfkb2	3702.66185324683	6397.06891829944	5565.88	4834.1132574329	6146.79079869451	5060.3614853281	2555.93225026255	2255.31652117622	3916.1343090451	2504.04942226113	1551.87137166343	2249.06685819402	5284.47943868246	2505.39512210041	1.07648650494157	9.01128935817416e-07	1.51793255644178e-05
Klk1b27	3.93377089322372	0	0.924411280367547	0.94067197070109	0	4.02895022717205	16.128748424077	9.52012039331457	28.3392803910998	15.6625452526106	6.31355318007906	33.0441411672216	1.63796739524407	18.1680648014004	-3.47946	9.09426150812421e-07	1.53072701032578e-05
Frem1	14.751640849589	4.30996726851907	4.62205640183774	12.2287356191142	1.90864486840382	8.0579004543441	31.3087469408553	132.329673467073	6.19921758555308	34.2618177400858	155.313408229945	33.0441411672216	7.64649091030131	65.4095008551222	-3.09257	9.23633837938354e-07	1.55344244724651e-05
Pfkm	197.671987384492	102.361722627328	83.1970152330792	148.626171370772	138.376752959277	83.6007172138201	390.884961807043	323.684093372695	255.93912603212	246.685087728618	1756.43	400.660211652561	125.639061131461	562.380662548505	-2.16114	9.529690418058e-07	1.60154596902556e-05
4930426D05Rik	126.864111306465	95.8967717245494	128.493167971089	90.3045091873046	122.153271577845	104.752705906473	255.213725063336	282.747575681443	260.367138593229	283.883632703568	111.118535969392	280.875199921383	111.410756278954	245.700967988725	-1.14254	9.60327118946017e-07	1.61266942053029e-05
Krt20	0.983442723305931	5.38745908564884	6.47087896257283	0	6.68025703941338	2.01447511358603	28.4624972189594	24.7523130226179	56.6785607821996	27.4094541920686	7.57626381609488	18.5873294065621	3.5894188207545	27.2444030730837	-2.93163	9.65177712896042e-07	1.61956820223956e-05
Pianp	8.85098450975338	2.15498363425954	5.54646768220528	12.2287356191142	6.68025703941338	8.0579004543441	32.257496848154	51.4086501238987	28.3392803910998	21.5359997223396	40.406740352506	14.4568117606594	7.25322148984831	31.4008298664429	-2.10499	9.8734826147702e-07	1.6529558692141e-05
Adtrp	40.3211516555432	60.339541759267	52.6914429809502	60.2030061248697	33.4012851970669	43.3112149420996	25.6162474970635	15.2321926293033	23.9112678299904	12.7258180177461	10.1016850881265	13.4241823491838	48.3779404432994	16.8352322352356	1.50694421767461	9.94124894746695e-07	1.66302457469359e-05
Wnt5a	49.1721361652966	36.6347217824121	43.4473301772747	85.6011493337992	65.8482479599319	67.4849163051319	128.081237485317	171.362167079662	87.674648709965	143.89963450836	126.271063601581	156.959670544302	58.0314169539744	135.708070321531	-1.22352	1.00227022666326e-06	1.67536572601015e-05
Txlnb	43.271479825461	45.2546563194503	58.2379106631555	58.3216621834676	29.5839954602593	89.6441425545781	9.48749907298647	25.7043250619493	15.9408452199936	22.5149088006278	6.31355318007906	11.3589235262324	54.0523078343953	15.2200091436448	1.81553201420377	1.00882644463388e-06	1.68503369550104e-05
Sqor	456.317423613952	496.723727696823	316.148657885701	692.334570436002	506.745212561215	534.84314265709	190.698731367028	207.538624574258	134.611581857724	212.423269988532	364.92337380857	151.796523486924	500.518789141797	210.332017513839	1.25344770466351	1.01335274060101e-06	1.69129890462666e-05
Shank1	74.7416469712508	58.1845581250075	61.9355557846257	56.4403182420654	41.0358646706822	42.3039773853065	170.774983313756	132.329673467073	134.611581857724	104.743271376834	73.2372168889171	171.416482304962	55.773653529823	131.185534868211	-1.23638	1.01513731069808e-06	1.69298205623609e-05
Astn2	96.3773868839812	33.4022463310228	59.162321943523	43.2709106522501	22.9037384208459	69.4993914187179	110.054989246643	188.498383787628	232.027858202129	134.110543725479	162.88967204604	130.111305845935	54.1026659417235	159.615458808976	-1.56102	1.02138109020666e-06	1.70209374345057e-05
Map3k6	155.383950282337	232.73823250003	141.434925896235	339.582581423093	206.133645787613	225.621212721635	46.4887454576337	90.4411437364884	40.7377155622059	21.5359997223396	131.321906145645	50.598841162308	216.815758101824	63.5207	1.77728970762402	1.02383730461904e-06	1.70478251074622e-05
Satb1	2925.74210183515	6519.90298545223	7453.52815360353	8413.37010595055	7062.94033552835	8017.61095207238	3000.89595678562	2777.01911872986	2944.62835313771	3272.49304871734	1281.65129555605	2962.61378152371	6732.1824390737	2706.55025907505	1.3144914666946	1.04698475191332e-06	1.74077175139002e-05
Arl4c	916.568618121128	1118.4365061807	1045.5091580957	1101.52687769098	1210.08084656802	952.84672872619	2319.69352334519	2356.22979734536	5019.59503927355	3272.49304871734	1088.45656824563	2292.44	1057.49478923045	2724.81754506718	-1.3657	1.05443193525901e-06	1.7504854060685e-05
Gprin2	10.8178699563652	60.339541759267	54.5402655416853	42.330238681549	38.1728973680765	38.2750271581345	11.3849988875838	13.3281685506404	11.5128326588843	3.91563631315266	5.05084254406325	1.03262941147567	40.7459734108463	7.70418472763334	2.38542211896762	1.08154199653988e-06	1.79412601616128e-05
Kbtbd12	5.90065633983559	1.07749181712977	2.77323384110264	0.94067197070109	0	2.01447511358603	31.3087469408553	8.56810835398311	4.42801256110934	19.5781815657633	35.3558978084428	32.0115117557459	2.11775484705919	21.8751	-3.36102	1.08550290446784e-06	1.79932829468553e-05
Shisal1	3.93377089322372	6.46495090277861	11.0929353644106	0.94067197070109	6.68025703941338	6.04342534075808	25.6162474970635	26.6563371012808	52.2505482210902	15.6625452526106	20.203370176253	28.9136235213189	5.85933525188091	28.2171119616028	-2.27177	1.09151374240088e-06	1.80791805442163e-05
Cd55	2020.97479639369	697.13720568296	1120.38647180547	1064.84067083363	564.958881047531	1398.0457288287	3117.59219538335	3241.60099392361	2734.74055774113	3206.90614047203	2109.98947278242	2802.55622274498	1144.39062576533	2868.89759717459	-1.32595	1.09864974460693e-06	1.81835702039875e-05
1200007C13Rik	11.8013126796712	9.69742635416792	10.168524084043	27.2794871503316	15.2691589472306	11.0796131247231	0	0	3.54241004888747	0	0	0	14.2159203900279	0.590401674814579	4.45478336585803	1.10932229763341e-06	1.83462900686696e-05
Nos3	217.340841850611	242.435658854198	236.649287774092	419.539698932686	222.357127169045	288.069941242802	118.593738412331	181.834299512308	77.0474185633025	132.152725568902	87.1270338850911	105.328199970519	271.065425970572	117.013902652076	1.21082502535312	1.12778643595559e-06	1.86234165888987e-05
D630003M21Rik	10.8178699563652	2.15498363425954	3.69764512147019	0.94067197070109	5.72593460521147	6.04342534075808	21.8212478678689	29.5123732192752	30.9960879277654	22.5149088006278	10.1016850881265	50.598841162308	4.89675510479427	27.5908573443286	-2.4983	1.13120447017526e-06	1.86550100215726e-05
Sdc1	231.109039976894	741.314370185281	388.25273775437	1063.89999886293	676.614605849155	602.328058962222	194.493730996223	215.154720888909	255.053523519898	250.60072404177	261.381101655273	142.502858783643	617.253135265142	219.864443314286	1.48941544975525	1.15042611041428e-06	1.8954225961161e-05
Tnfrsf17	0.983442723305931	4.30996726851907	1.84882256073509	0.94067197070109	0	0	15.1799985167784	18.0882287472977	14.1696401955499	21.5359997223396	7.57626381609488	8.26103529180539	1.34715075387686	14.1351943816443	-3.43154	1.15316647155752e-06	1.89850365362685e-05
Trim30b	588.098748536947	687.439779328792	600.867332238906	1106.23023754448	443.759931903889	815.86242100234	336.80621709102	415.077249148515	216.972615494358	298.56726887789	244.965863387068	370.713958719767	707.043075092559	313.850528786436	1.17142629426933	1.16034938715117e-06	1.90888850160752e-05
Klhl3	22.6191826360364	28.014787245374	12.0173466447781	18.8134394140218	12.4061916446248	8.0579004543441	47.4374953649323	59.0247464385503	72.6194060021932	39.1563631315266	37.8813190804744	48.5335823393567	16.9881413398632	50.7754853928389	-1.58919	1.16696698851078e-06	1.91832840145999e-05
Col23a1	12.7847554029771	20.4723445254656	17.5638143269834	31.9828470038371	42.944509539086	32.2316018173764	48.386245272231	84.7290715004997	64.6489833921964	78.3127262630532	89.6524551571227	71.2514293918215	26.3299787692876	72.8301518294874	-1.46417	1.18396195228094e-06	1.94299527966922e-05
Lepr	269.463306185825	198.258494351877	305.055722521291	373.446772368333	254.80408993191	366.634470672657	689.741182606116	741.617378639205	500.365419405356	926.047988060604	380.07590144076	663.980711578858	294.610476005315	650.304763621816	-1.14243	1.18464459611262e-06	1.94299527966922e-05
Map2k6	119.980012243324	45.2546563194503	74.8773137097713	44.2115826229512	56.3050236179128	55.3980656236157	171.723733221055	167.554118922336	160.294054712158	148.794179899801	146.474433777834	130.111305845935	66.0044423561708	154.158637729853	-1.2235	1.24000758439807e-06	2.03227088249883e-05
Abat	46.2218079953788	23.7048199768549	23.1102820091887	14.1100795605163	16.2234813814325	26.1881764766183	103.413739895553	177.074239315651	43.3945230988715	29.367272348645	248.753995295115	95.001905855762	24.9264412333316	116.167612634933	-2.21876	1.26109589877042e-06	2.06528122640975e-05
Gm44851	9.83442723305931	8.61993453703815	8.31970152330792	35.7455348866414	17.1778038156344	2.01447511358603	1.89749981459729	0	0	0	0	0	13.6186461848779	0.316249969099549	5.2460374492855	1.28109432873219e-06	2.09488693305577e-05
Slc2a10	54.0893497818262	44.1771645023205	52.6914429809502	46.0929265643534	52.4877338811051	64.4632036347528	18.0262482386743	19.0402407866291	30.1104854155435	22.5149088006278	7.57626381609488	22.7178470524648	52.3336368908847	19.9976656850057	1.37003094356782	1.29191965909923e-06	2.11100640026896e-05
Mns1	303.883801501533	78.6569026504731	103.534063401165	78.0757735681905	108.792757499018	110.796131247231	512.324949941269	333.20421376601	239.112678299904	263.326542059516	2073.37086433796	605.120835124745	130.623238311268	671.076680588235	-2.36033	1.29919426889057e-06	2.12130417526789e-05
Kcnj10	106.211814117041	31.2472626967633	37.9008624950694	42.330238681549	16.2234813814325	65.4704411915458	173.621233035652	476.006019665729	124.869954223283	87.1229079676467	617.465501011732	112.556605850848	49.8973500939001	265.273703625815	-2.40962	1.31499944965688e-06	2.1455047116541e-05
Mgam	55.0727925051321	37.7122135995419	53.6158542613177	77.1351015974894	38.1728973680765	112.810606360817	1.89749981459729	7.61609631465166	2.6568075366656	4.89454539144083	36.6186084444586	6.19577646885404	62.4199109487292	9.97988899511133	2.68638519985001	1.32651044525637e-06	2.16105293897106e-05
Gm47709	2.95032816991779	7.54244271990838	4.62205640183774	23.5167992675272	1.90864486840382	12.0868506815162	0	0	0	0	0	0	8.77118701818519	0	5.57117861168248	1.32861673454293e-06	2.16286906323279e-05
Etv4	8.85098450975338	50.6421154050991	32.3543948128642	58.3216621834676	52.4877338811051	8.0579004543441	7.58999925838918	4.76006019665729	7.08482009777495	0	1.26271063601581	5.16314705737837	35.1191318744389	4.31012287436926	3.00471786083593	1.34377446187327e-06	2.18432518212325e-05
Gm37192	85.559516927616	130.376509872702	202.446070400493	168.380282755495	125.01623888045	145.042208178194	55.9762445306202	43.792553809247	44.2801256110934	94.954180593952	22.7287914482846	45.4356941049296	142.803471169158	51.1945983496878	1.4756279418162	1.34379957568965e-06	2.18432518212325e-05
Dbx2	6.88409906314152	21.5498363425954	18.4882256073509	5.64403182420654	25.7667057234516	13.0940882383092	0.948749907298647	0.952012039331457	1.77120502444374	1.95781815657633	0	3.09788823442702	15.2378311331759	1.45461222701287	3.3579673309331	1.36270820016191e-06	2.21341151737393e-05
Iglv2	145.549523049278	184.25110072919	380.857447511429	151.448187282875	141.239720261883	298.142316810732	368.114964031875	1034.83708675329	634.091398750858	771.380353691074	496.245279954214	432.671723408307	216.914715940898	622.890134431604	-1.52187	1.36484280181951e-06	2.21522923206032e-05
Sirpb1c	120.96345496663	162.701264386595	103.534063401165	293.48965485874	188.001519537777	171.230384654812	42.6937458284391	56.168710320556	37.1953055133185	110.616725846563	68.1863743448539	36.1420294016486	173.32005696762	58.5004818758964	1.56885805094796	1.37226235608013e-06	2.22561569037412e-05
Chp2	0	0	0	0	2.86296730260573	0	11.3849988875838	46.6485899272414	4.42801256110934	4.89454539144083	29.0423446283637	13.4241823491838	0.477161217100956	18.3037789574871	-5.22189	1.37999375667099e-06	2.23649211055134e-05
Anxa4	446.482996380893	871.690880057983	736.755790452935	784.520423564709	926.647083610056	767.515018276276	351.986215607798	393.180972243892	500.365419405356	318.145450443654	210.872676214641	346.963482255826	755.602032057142	353.585702695194	1.09411564844186	1.4319867736112e-06	2.31439121300535e-05
Akr1b8	128.830996753077	248.900609756977	106.307297242268	241.75269647018	117.381659406835	141.013257951022	32.257496848154	81.8730353825053	31.8816904399873	34.2618177400858	93.4405870651701	39.2399176360756	164.031086263393	52.1590908519963	1.65874707813936	1.43230408799726e-06	2.31439121300535e-05
Csf1	2369.11352044399	1289.75770510433	1316.36166324339	2369.55269419605	1662.42968037973	2431.47146209833	684.048683162324	1270.9360725075	491.509394283137	620.628355634697	1015.21935135671	597.892429244415	1906.44778757764	780.03904769813	1.28956360311364	1.43461758247679e-06	2.31641361540701e-05
Hspb8	81.6257460343923	73.2694435648243	45.2961527380098	101.592572835718	73.4828274335472	84.6079547706131	38.8987461992445	19.9922528259606	12.3984351711062	36.2196358966621	35.3558978084428	25.8157352868918	76.645782896184	28.1134505313847	1.45362730610775	1.45270928391514e-06	2.34389055616308e-05
Gstm1	183.903789258209	277.99288881948	151.603449980278	194.719097935126	186.092874669373	171.230384654812	346.293716164006	463.62986315442	537.560724918674	380.795631454096	285.372603739574	325.278264614837	194.257080886213	389.821800674268	-1.00706	1.45429038502804e-06	2.3447073509979e-05
Mex3a	236.026253593423	104.516706261588	205.219304241595	119.465340279038	127.879206183056	167.20143442764	66.4124935109053	69.4968788711964	92.9882637832962	66.5658173235952	61.8728211647748	72.2840588032971	160.05137416439	71.6033889095108	1.1586400306512	1.46233973242777e-06	2.35594379048592e-05
Ccdc148	37.3708234856254	4.30996726851907	6.47087896257283	12.2287356191142	3.81728973680765	4.02895022717205	77.797492398489	113.289432680443	37.1953055133185	50.9032720709846	102.279561517281	29.9462529327945	11.3711075499685	68.5685528522185	-2.58955	1.47465770431918e-06	2.37403565771356e-05
Scn11a	1.96688544661186	3.23247545138931	0	0	0.954322434201911	0	14.2312486094797	18.0882287472977	16.8264477322155	13.7047270960343	5.05084254406325	10.3262941147567	1.02561388870051	13.0379648073079	-3.7288	1.48565666925367e-06	2.38997895155601e-05
Gm11695	5.90065633983559	0	2.77323384110264	3.76268788280436	0.954322434201911	0	13.2824987021811	24.7523130226179	43.3945230988715	12.7258180177461	11.3643957241423	14.4568117606594	2.23181674965742	19.9960600543697	-3.15188	1.50882266802746e-06	2.42429907326307e-05
Hdac11	39.3377089322372	60.339541759267	66.5576121864634	45.1522545936523	62.9852806573262	48.3474027260646	131.876237114512	125.665589191752	115.128326588843	68.5236354801716	145.211723141818	113.589235262324	53.7866334758351	116.665791129904	-1.11513	1.50921341408786e-06	2.42429907326307e-05
Hc	4.91721361652966	33.4022463310228	12.9417579251457	15.9914235019185	16.2234813814325	17.1230384654812	2.84624972189594	0	0.885602512221868	1.95781815657633	1.26271063601581	4.13051764590269	16.7665268702551	1.84714977876877	3.18594943953405	1.53524771823046e-06	2.46068286006461e-05
Gm807	4.91721361652966	9.69742635416792	13.8661692055132	16.9320954726196	14.3148365130287	14.1013257951022	0.948749907298647	0	0	0	2.52542127203163	0	12.3048444928269	0.579028529888379	4.6148668277936	1.56073076489232e-06	2.49969022800008e-05
Oas3	70.807876078027	103.439214444458	107.231708522635	124.168700132544	132.650818354066	205.476461585775	30.3599970335567	36.1764574945954	34.5384979766529	29.367272348645	70.7117956168855	65.0556529229674	123.962463186251	44.3682788988838	1.49056177389674	1.59566550819711e-06	2.55189497036743e-05
Gm27252	31.4701671457898	35.5572299652824	34.2032173735992	49.8556144471578	26.7210281576535	46.3329276124786	20.8724979605702	12.3761565113089	7.97042260999681	9.78909078288165	8.83897445211069	14.4568117606594	37.3566974503269	12.3839923462546	1.58758464352171	1.63078833790925e-06	2.60348105829338e-05
Spock2	46.2218079953788	81.8893781018624	44.3717414576423	69.6097258318807	46.7617992758937	37.2677896013415	128.081237485317	163.746070765011	170.035682346599	154.66763436953	60.610110528759	153.861782309875	54.3537070439999	138.500419634182	-1.35378	1.63150206596087e-06	2.60348105829338e-05
5930403N24Rik	17.7019690195068	32.3247545138931	36.0520399343343	32.9235189745381	39.1272198022784	35.2533144877555	5.69249944379188	8.56810835398311	9.74162763444055	4.89454539144083	13.8898169961739	15.4894411721351	32.2304694553844	9.71267316532757	1.74848723005168	1.6366953543485e-06	2.60985909793553e-05
Piwil2	48.1886934419906	136.841460775481	64.7087896257283	189.075066110919	75.391472301951	78.564529429855	18.9749981459729	39.9845056519212	22.1400628055467	38.1774540532384	6.31355318007906	27.8809941098432	98.7950019476541	25.5785946577669	1.94200050549796	1.6507322272081e-06	2.63031941594722e-05
6030468B19Rik	14.751640849589	17.2398690740763	23.1102820091887	27.2794871503316	38.1728973680765	31.2243642605834	146.107485723992	47.6006019665729	37.1953055133185	43.0719994446793	313.152237731922	162.122817601681	25.2964234519742	124.875074663694	-2.29931	1.70842679360333e-06	2.72026438508489e-05
Raet1e	12.7847554029771	19.3948527083358	3.69764512147019	27.2794871503316	24.8123832892497	16.1158009086882	0.948749907298647	3.80804815732583	0	1.95781815657633	3.78813190804744	1.03262941147567	17.3474874301754	1.92256292345399	3.21802954426441	1.71919439262076e-06	2.733418839696e-05
Dpt	175.052804748456	159.468788935206	243.120166736665	128.872059986049	113.564369670027	180.295522665949	416.501209304106	324.636105412027	836.008771537444	611.818173930103	171.728646498151	520.445223383739	166.728952123725	480.189688344262	-1.52681	1.78476430046752e-06	2.8335406441338e-05
Ddc	6.88409906314152	4.30996726851907	9.24411280367547	16.9320954726196	3.81728973680765	5.03618778396506	19.9237480532716	21.8962769046235	48.7081381722028	46.9876357578319	21.4660808122688	40.2725470475513	7.7039586881214	33.209071124625	-2.10213	1.8254067735264e-06	2.89175187782896e-05
Slc25a33	133.748210369607	279.07038063661	211.690183204168	238.930680558077	221.402804734843	162.165246643675	72.1049929546972	59.0247464385503	100.073083881071	142.920725430072	90.9151657931385	72.2840588032971	207.83458435783	89.5537955501377	1.21432640897726	1.84689720208423e-06	2.92155297797428e-05
Mitf	161.284606622173	128.221526238442	129.417579251457	178.727674433207	125.01623888045	190.367898233879	92.0287410079687	103.769312287129	60.220970831087	57.7556356190017	53.0338467126641	61.9577646885404	152.172587276601	71.4610451910652	1.08696669592478	1.86499582781672e-06	2.94804485420246e-05
1700016P03Rik	1.96688544661186	9.69742635416792	16.6394030466158	12.2287356191142	8.5889019078172	4.02895022717205	0	0.952012039331457	0	0	0	0	8.85838376691651	0.15866867322191	5.10657	1.89448470153243e-06	2.99249017228301e-05
Phyhip	64.9072197381915	4.30996726851907	0	2.82201591210327	9.54322434201911	11.0796131247231	429.783708006287	190.402407866291	146.124414516608	65.5869082453071	1424.33759742584	492.564229273896	15.4436733975927	458.133210889038	-4.89075	1.94411873738403e-06	3.06645019069379e-05
Slamf7	478.936606249988	488.103793159785	525.065607248767	344.285941276599	380.774651246563	437.141099648168	1098.65239265183	1101.4779295065	849.292809220772	972.056714740148	455.838539601708	942.79065267729	442.384616471645	903.351506399708	-1.03065	1.95620019129674e-06	3.0832768044037e-05
Trat1	78.6754178644745	16.1623772569465	67.4820234668309	41.389566710848	39.1272198022784	90.6513801113712	192.596231181625	200.874540298937	222.286230567689	274.094541920686	71.9745062529013	167.285964659059	55.5813308687916	188.185335813483	-1.75987	1.96220253210298e-06	3.08779555049665e-05
Ccl21c	0.983442723305931	1.07749181712977	0.924411280367547	0.94067197070109	0	0	14.2312486094797	7.61609631465166	9.74162763444055	68.5236354801716	0	23.7504764639405	0.654336298584056	20.643847417114	-4.98519	1.96331366486607e-06	3.08779555049665e-05
Dkkl1	25.5695108059542	19.3948527083358	16.6394030466158	10.347391677712	6.68025703941338	22.1592262494463	33.2062467554526	39.9845056519212	68.1913934410839	63.6290900887307	165.415093318071	45.4356941049296	16.7984402545796	69.3103372266983	-2.04186	1.97220082817012e-06	3.09953810271636e-05
Gm33280	57.039677951744	12.9299018055572	40.6740963361721	18.8134394140218	18.1321262498363	19.1375135790672	106.259989617448	142.801805899719	42.5089205866497	47.9665448361201	483.618173594056	125.980788200032	27.7877925560664	158.189370455671	-2.50529	1.98947085783013e-06	3.12442889076361e-05
Galnt10	1118.17437639884	702.524664768609	684.988758752352	477.861361116154	728.148017296058	568.081982031259	1478.15235557129	1438.49019142983	1772.09062695596	1149.23925791031	3309.56457699744	1431.22436430528	713.296526727213	1763.12689552835	-1.30528	1.99943230214962e-06	3.13781411792028e-05
Tmem200b	53.1059070585203	59.2620499421373	54.5402655416853	51.7369583885599	78.2544396045567	73.5283416458899	115.747488690435	128.521625309747	154.980439638827	112.574544003139	84.6016126130594	145.60074701807	61.7379936968916	123.671076212213	-1.00588	2.04900397858124e-06	3.21098942448069e-05
Pnck	4.91721361652966	5.38745908564884	5.54646768220528	18.8134394140218	11.4518692104229	7.05066289755109	32.257496848154	41.8885297305841	45.1657281233153	90.0596352025112	11.3643957241423	36.1420294016486	8.86118531772993	42.8129691717259	-2.27114	2.08134564313124e-06	3.25933049958829e-05
Nat8l	40.3211516555432	25.8598036111144	12.9417579251457	29.1608310917338	20.9950935524421	30.2171267037904	86.3362415641769	73.3049270285222	68.1913934410839	100.827635063681	58.0846892567274	42.3378058705026	26.5826274232949	71.513782037449	-1.432	2.09392003678543e-06	3.27666941767843e-05
Anxa3	805.439590387558	1030.08217717606	945.672739816001	1287.77992788979	1010.62745781982	1138.1784391761	491.452451980699	327.492141530021	386.122695328735	792.916353413414	229.813335754878	437.834870465686	1036.29672204422	444.271974745572	1.2212502011158	2.16596257889975e-06	3.38697546208739e-05
Fblim1	421.896928298244	574.303138530167	465.903285305244	685.749866641095	561.141591310724	591.248445837499	185.006231923236	317.020009097375	158.522849687714	88.1018170459349	354.821688720443	177.612258773816	550.040542653829	213.51414254142	1.36697690639721	2.17918245534057e-06	3.40520673931227e-05
Alpk2	75.7250896945567	234.89321613429	180.260199671672	115.702652396234	209.95093552442	155.114583746124	64.514993696308	59.0247464385503	90.3314562466306	31.3250905052213	20.203370176253	36.1420294016486	161.941112861216	50.256947744102	1.6809494966896	2.18335582341808e-06	3.40928589348904e-05
AC154766.1	7.86754178644745	7.54244271990838	16.6394030466158	16.9320954726196	7.63457947361529	20.1447511358603	0	0	0	2.9367272348645	0	0	12.7934689391778	0.489454539144083	4.67131525340709	2.20358419957003e-06	3.43841099638202e-05
Coq8b	301.916916054921	662.657467534808	460.356817623038	524.894959651208	469.52663762734	436.133862091375	256.162474970635	193.258443984286	291.363226520995	287.799269016721	167.940514590103	202.395364649232	475.914443430448	233.153215621995	1.02757677395652	2.20690133552235e-06	3.44112549914829e-05
Ephb3	14.751640849589	18.3173608912061	24.9591045699238	23.5167992675272	7.63457947361529	16.1158009086882	39.8474961065432	40.9365176912527	61.9921758555308	41.1141812881029	47.9830041686009	49.5662117508323	17.5492143267583	46.9065978101438	-1.41699	2.23464307257465e-06	3.4794078504742e-05
Gbp6	14.751640849589	23.7048199768549	42.5229188969072	25.3981432089294	23.8580608550478	38.2750271581345	5.69249944379188	6.6640842753202	3.54241004888747	7.83127262630532	10.1016850881265	11.3589235262324	28.0851018242438	7.53181250144396	1.92020148642714	2.28789924866037e-06	3.55725119103901e-05
Tcp11l1	124.897225859853	137.91895259261	99.8364182796951	227.642616909664	193.727454142988	175.259334881984	64.514993696308	82.8250474218368	49.5937406844246	49.9243629926964	102.279561517281	57.8272470426377	159.880333777799	67.827492225864	1.24248779603794	2.29315490169231e-06	3.56288326392565e-05
Kctd14	272.413634355743	40.9446890509312	58.2379106631555	47.0335985350545	34.3556076312688	25.1809389198253	345.344966256707	261.803310816151	263.023946129895	393.521449471842	532.863888398673	444.03064693454	79.6943965259964	373.431368001301	-2.22784	2.31236077293023e-06	3.58761293746088e-05
Ubtd2	68.8409906314152	86.1993453703815	72.1040798686687	94.067197070109	65.8482479599319	97.7020430089222	45.539995550335	45.6965778879099	43.3945230988715	24.4727269572041	35.3558978084428	33.0441411672216	80.7936506515714	37.9173104116642	1.0868578301016	2.32700165850046e-06	3.60776220174336e-05
Ctla4	226.191826360364	573.225646713037	451.112704819363	494.793456588773	509.608179863821	422.032536296272	186.903731737833	113.289432680443	197.489360225477	200.676361049074	44.1948722605534	192.069070534475	446.160725106938	155.770471414643	1.51590792644814	2.33050664908797e-06	3.60806756871576e-05
Cadm1	178.986575641679	40.9446890509312	68.4064347471985	101.592572835718	35.3099300654707	82.5934796570271	306.446220057463	611.191729250795	98.3018788566274	304.440723347619	585.897735111337	198.264847003329	84.6389469996708	350.757188937862	-2.05022	2.41984953125232e-06	3.7437303315417e-05
C1qtnf7	95.3939441606753	59.2620499421373	50.8426204202151	73.372413714685	69.6655376967395	60.4342534075808	138.517486465602	245.619106147516	98.3018788566274	178.161452248446	137.635459325724	132.176564668886	68.1618032236722	155.068657952134	-1.18605	2.42675657816037e-06	3.75175535053086e-05
Notum	7.86754178644745	29.0922790625038	22.1858707288211	7.52537576560872	22.9037384208459	8.0579004543441	0	3.80804815732583	0.885602512221868	2.9367272348645	1.26271063601581	0	16.2721177030952	1.48218142340467	3.4457866639847	2.43389717887146e-06	3.75746872327687e-05
Capn5	244.877238103177	136.841460775481	86.8946603545494	95.0078690408101	109.74707993322	97.7020430089222	449.707456059559	429.357429738487	285.164008935442	151.730907134666	1789.26097123441	393.431805772232	128.511725202693	583.108763145799	-2.18122	2.44234319932139e-06	3.76784119872679e-05
1700071M16Rik	28.519838975872	35.5572299652824	30.5055722521291	125.109372103245	27.6753505918554	62.4487285211668	0.948749907298647	19.0402407866291	2.6568075366656	0	11.3643957241423	3.09788823442702	51.6360154015918	6.18468036486045	3.07479260217318	2.48998895695738e-06	3.83700493903411e-05
1810034E14Rik	40.3211516555432	29.0922790625038	36.0520399343343	30.1015030624349	22.9037384208459	18.1302760222742	70.2074931400999	48.5526140059043	124.869954223283	127.258180177461	50.5084254406325	77.4472058606755	29.4334980263227	83.1406454746762	-1.50022	2.49069358837091e-06	3.83700493903411e-05
Map6d1	23.6026253593423	22.6273281597251	32.3543948128642	22.5761272968262	28.6296730260573	22.1592262494463	11.3849988875838	1.90402407866291	2.6568075366656	5.87345446972899	10.1016850881265	8.26103529180539	25.3248958173769	6.69700089209553	1.94474211242786	2.53071511055286e-06	3.8959082160621e-05
Gm7457	1.96688544661186	10.7749181712977	4.62205640183774	22.5761272968262	29.5839954602593	25.1809389198253	0	0.952012039331457	0	0	0	2.06525882295135	15.7841536161097	0.502878477047134	4.96770351254592	2.56212607045808e-06	3.94148223561161e-05
Sfrp4	0	1.07749181712977	0.924411280367547	2.82201591210327	3.81728973680765	3.02171267037904	18.0262482386743	11.4241444719775	7.97042260999681	10.7679998611698	75.7626381609488	10.3262941147567	1.94382023613121	22.379624576254	-3.50644	2.5724559627194e-06	3.95458452225237e-05
Mir8116	5.90065633983559	7.54244271990838	2.77323384110264	1.88134394140218	0	1.00723755679301	25.6162474970635	19.9922528259606	8.85602512221868	9.78909078288165	80.813480705012	27.8809941098432	3.1841523998403	28.8246818404966	-3.18461	2.58468312605323e-06	3.96798529031683e-05
Chl1	37.3708234856254	61.4170335763968	127.568756690722	47.0335985350545	44.8531544074898	108.781656133645	29.4112471262581	18.0882287472977	11.5128326588843	28.3883632703568	3.78813190804744	10.3262941147567	71.1708371381556	16.9191829709335	2.06234300583618	2.59103376951534e-06	3.97474055191334e-05
Mospd4	11.8013126796712	20.4723445254656	29.5811609717615	41.389566710848	12.4061916446248	11.0796131247231	0	4.76006019665729	2.6568075366656	0	6.31355318007906	0	21.1216982761824	2.28840348556699	3.25450703267222	2.61885058855075e-06	4.0145893702492e-05
Cdkn3	125.880668583159	30.1697708796335	27.7323384110264	39.5082227694458	37.2185749338745	56.4053031804087	221.058728400585	100.913276169134	162.065259736602	74.3970899499006	813.185649594183	295.332011682043	52.8191464595914	277.825335922075	-2.39371	2.62145632492466e-06	4.01567056927266e-05
Slc16a9	124.897225859853	104.516706261588	127.568756690722	70.5503978025817	111.655724801624	91.6586176681642	177.416232664847	304.643852586066	173.578092395486	172.287997778717	238.652310206989	209.623770529562	105.141238180755	212.700376026944	-1.0156	2.62323762776819e-06	4.01567056927266e-05
Ccdc149	54.0893497818262	53.8745908564884	41.5985076165396	69.6097258318807	63.9396030915281	60.4342534075808	16.128748424077	11.4241444719775	25.6824728544342	33.2829086617976	23.9915020843004	26.8483646983675	57.2576717643073	22.8930235324924	1.32529227823375	2.64510450344593e-06	4.04346949111209e-05
Gm44013	18.6854117428127	28.014787245374	33.2788060932317	13.1694075898153	41.0358646706822	28.2026515902044	8.53874916568782	1.90402407866291	2.6568075366656	11.746908939458	0	3.09788823442702	27.0644881553534	4.65739632581689	2.51439897850965	2.64794718889056e-06	4.04498039064837e-05
Antxr2	661.856952784892	938.495372720028	745.075491976243	1350.80494992676	851.255611308105	1218.75744371955	551.223696140514	499.806320649015	530.475904820899	480.644357439489	266.431944199336	345.930852844351	961.04097040593	445.752179348934	1.10732084033202	2.70075811493503e-06	4.11988374260089e-05
Susd5	0	7.54244271990838	5.54646768220528	1.88134394140218	0.954322434201911	0	43.6424957357378	39.0324936125897	19.4832552688811	40.1352722098148	1.26271063601581	36.1420294016486	2.65409612961963	29.949709477448	-3.50956	2.7244622217974e-06	4.15313898716201e-05
Strip2	178.003132918374	280.14787245374	433.54889049238	369.684084485528	328.286917365457	454.264138113649	141.363736187498	157.08198648969	81.4754311244119	105.722180455122	135.110038053692	219.950064644318	340.655839304855	140.117239492455	1.28274429094163	2.7848863054597e-06	4.23932378697124e-05
Fmnl2	585.148420367029	617.402811215357	622.128791687359	1412.88929999304	649.893577691502	1095.8744617908	324.472468296137	482.670103941049	201.917372786586	220.254542614837	378.813190804744	369.681329308291	830.55622712418	329.634834625274	1.33372352497844	2.80861572037944e-06	4.27246466697051e-05
Ighv1-74	23.6026253593423	17.2398690740763	13.8661692055132	16.9320954726196	13.3605140788268	32.2316018173764	39.8474961065432	64.7368186745391	54.9073557577558	40.1352722098148	123.74564232955	48.5335823393567	19.5388125012924	61.9843612362599	-1.66108	2.82388320417209e-06	4.29269604291358e-05
Sec14l2	109.162142286958	23.7048199768549	19.4126368877185	4.70335985350545	15.2691589472306	6.04342534075808	350.088715793201	222.770817203561	140.810799443277	79.2916353413414	2168.07416203915	437.834870465686	29.715923882171	566.478500047703	-4.25261	2.83305045144893e-06	4.30363248940856e-05
Gabrq	13.768198126283	5.38745908564884	0.924411280367547	9.4067197070109	5.72593460521147	11.0796131247231	36.0524964773486	175.170215236988	5.31361507333121	38.1774540532384	60.610110528759	37.1746588131242	7.71538932154082	58.7497583637983	-2.93018	2.83538148684366e-06	4.30417618329907e-05
Omd	0.983442723305931	0	0	0	0.954322434201911	0	17.0774983313756	5.71207223598874	6.19921758555308	9.78909078288165	2.52542127203163	22.7178470524648	0.32296085958464	10.6701912100493	-4.92958	2.84177868617807e-06	4.31055527031405e-05
Tmem231	36.3873807623195	45.2546563194503	51.7670317005826	21.6354553261251	44.8531544074898	43.3112149420996	84.4387417495796	82.8250474218368	78.8186235877463	84.1861807327822	137.635459325724	81.5777235065782	40.5348155763445	91.5802960540411	-1.1719	2.84353581827355e-06	4.31055527031405e-05
Cyp4b1	24.5860680826483	4.30996726851907	1.84882256073509	4.70335985350545	1.90864486840382	1.00723755679301	65.4637436036066	217.058744967572	8.85602512221868	61.6712719321544	258.855680383242	54.7293588082107	6.39401669843412	111.105804136167	-4.11895	2.88766853538776e-06	4.37093550796207e-05
P3h4	103.261485947123	219.808330694473	162.696385344688	212.591865378446	210.905257958622	169.215909541226	81.5924920276836	112.337420641112	69.0769959533057	101.806544141969	66.9236637088381	54.7293588082107	179.746539144096	81.0777458801865	1.14634751954219	2.88937792357261e-06	4.37093550796207e-05
Tnni2	16.7185262962008	34.4797381481526	9.24411280367547	18.8134394140218	19.0864486840382	7.05066289755109	46.4887454576337	57.1207223598874	86.7890461977431	141.941816351784	37.8813190804744	40.2725470475513	17.5654880406067	68.4156994158456	-1.96878	2.99420614927461e-06	4.52011162216445e-05
Zc3h6	88.5098450975338	70.036968113435	104.458474681533	151.448187282875	62.9852806573262	87.6296674409921	270.393723580114	231.338925557544	158.522849687714	186.97163395304	172.991357134166	202.395364649232	94.1780705456159	203.768975760302	-1.11254	3.01312445770338e-06	4.54552537485073e-05
Armc9	336.337411370628	469.786432268579	722.889621247422	784.520423564709	572.593460521147	763.486068049104	253.316225248739	236.098985754201	146.124414516608	178.161452248446	428.05890560936	243.700541108259	608.268902836931	247.576754080936	1.29906630454649	3.02210842670044e-06	4.555927658607e-05
Slc30a1	438.615454594445	247.823117939847	192.27754631645	300.074358653648	195.636099011392	274.975853004493	529.402448272645	683.544644239986	428.631615915384	526.653084119033	1039.21085344101	610.283982182123	274.900404920046	636.287771361698	-1.21006	3.03430745210613e-06	4.57019026068112e-05
Col7a1	453.367095444034	350.184840567175	332.788060932317	877.646948664117	266.255959142333	411.960160728342	152.748735075082	165.650094843674	91.2170587588524	279.967996390415	148.999855049866	144.568117606594	448.700510913053	163.858642954081	1.45356188668744	3.0357594607715e-06	4.57019026068112e-05
2010008C14Rik	48.1886934419906	21.5498363425954	36.9764512147019	10.347391677712	25.7667057234516	16.1158009086882	92.0287410079687	81.8730353825053	129.297966784393	90.0596352025112	42.9321616245376	69.1861705688701	26.4908132181899	84.2296184284643	-1.67106	3.12358375245953e-06	4.69300769158916e-05
Scn7a	118.996569520018	25.8598036111144	82.2726039527117	45.1522545936523	27.6753505918554	79.571766986648	255.213725063336	265.611358973477	124.869954223283	234.93817878916	146.474433777834	176.57962936234	63.2547248759999	200.614546698238	-1.66484	3.12863160356257e-06	4.69703852719298e-05
Gm15156	0	1.07749181712977	0	0	0	0	2.84624972189594	2.85603611799437	10.6272301466624	20.5570906440515	5.05084254406325	10.3262941147567	0.179581969521628	8.7106238815707	-5.11678	3.140492050998e-06	4.71160203579576e-05
Eva1a	11.8013126796712	20.4723445254656	27.7323384110264	33.8641909452392	27.6753505918554	21.1519886926533	4.74374953649323	4.76006019665729	6.19921758555308	3.91563631315266	10.1016850881265	8.26103529180539	23.7829209743185	6.33023066863136	1.93540013192777	3.1607180715587e-06	4.73868756102966e-05
Map2	5.90065633983559	12.9299018055572	12.9417579251457	20.694783355424	16.2234813814325	11.0796131247231	44.5912456430364	68.5448668318649	28.3392803910998	38.1774540532384	47.9830041686009	25.8157352868918	13.2950323220197	42.2419310624554	-1.66369	3.19404551284952e-06	4.78536461657277e-05
Cd40lg	23.6026253593423	32.3247545138931	36.0520399343343	27.2794871503316	35.3099300654707	25.1809389198253	85.3874916568782	82.8250474218368	181.548515005483	105.722180455122	25.2542127203163	86.7408705639566	29.9582959905329	94.5797196372654	-1.66241	3.2372035560098e-06	4.84669583876443e-05
Traf1	2162.59054854974	4804.53601258164	3966.64880405714	3763.62855477506	4523.48833811706	3550.51238769537	1415.53486168958	1169.07078429903	2298.13851921575	1837.41233994689	540.440152214768	1587.15140543811	3795.23410762934	1474.62467713402	1.36354189045423	3.24154183010172e-06	4.84986237872695e-05
Upk3b	0.983442723305931	0	0	2.82201591210327	0	1.00723755679301	50.2837450868283	124.713577152421	0	135.089452803767	37.8813190804744	10.3262941147567	0.802116032033702	59.7157313730412	-6.20854	3.2477369140679e-06	4.85580075692099e-05
Coch	1383.70391169145	2042.92448527804	1403.25632359794	1137.27241257762	1746.4100545895	1651.86959314054	4192.52584035272	9592.47330830376	1777.40424202929	3699.29740685098	6919.65428536665	2282.11099936124	1560.90613014585	4743.91101371077	-1.60369	3.25469457906977e-06	4.86287037998822e-05
Rdh10	576.297435857276	899.705667303357	1002.06182791842	1046.02723141961	999.175588609401	1293.29302292223	408.911210045717	508.374429002998	335.643352132088	477.707630204625	676.812900904476	292.234123447616	969.426795671716	449.947274289586	1.10834223843081	3.26309218985676e-06	4.87208028949592e-05
Slc26a9	0.983442723305931	5.38745908564884	9.24411280367547	6.58470379490763	21.949415986644	11.0796131247231	0	0.952012039331457	0	0	0	0	9.20479125315083	0.15866867322191	5.16113532980817	3.29704807799502e-06	4.916049676923e-05
Ifna2	2.95032816991779	10.7749181712977	6.47087896257283	16.9320954726196	0.954322434201911	8.0579004543441	0	0	0	0	0	0	7.69007394415899	0	5.38000308102558	3.30307166870129e-06	4.92166703422472e-05
Inpp4b	831.992543916818	251.055593391236	606.413799921111	514.547567973496	316.835048155035	590.241208280706	1677.38983610401	1774.55044131384	1159.25368849843	1224.61525693849	679.338322176507	1663.56598188731	518.514	1363.1189211531	-1.39448	3.33801118154132e-06	4.97032840244018e-05
Mst1	54.0893497818262	10.7749181712977	39.7496850558045	19.7541113847229	25.7667057234516	27.1954140334113	92.9774909152674	113.289432680443	66.4201884166401	50.9032720709846	126.271063601581	95.001905855762	29.5550306917524	90.8105589234465	-1.61458	3.38681209285309e-06	5.03269202952979e-05
F830208F22Rik	32.4536098690957	10.7749181712977	24.0346932895562	39.5082227694458	21.949415986644	39.2822647149275	4.74374953649323	12.3761565113089	6.19921758555308	0	5.05084254406325	3.09788823442702	28.0005208001611	5.24464240197425	2.40969777082654	3.40064576306487e-06	5.04980848709987e-05
Insl3	37.3708234856254	47.4096399537098	86.8946603545494	79.9571175095926	71.5741825651433	70.5066289755109	28.4624972189594	26.6563371012808	26.568075366656	13.7047270960343	8.83897445211069	32.0115117557459	65.6188421406886	22.7070204984645	1.52184917626925	3.41559925209003e-06	5.06856340714911e-05
Adgrb2	9.83442723305931	4.30996726851907	6.47087896257283	11.2880636484131	9.54322434201911	6.04342534075808	26.5649974043621	79.9690113038424	27.4536778788779	26.4305451137805	32.8304765364111	13.4241823491838	7.91499779922358	34.4454817644096	-2.11792	3.43925339184151e-06	5.10019534259896e-05
Gm6377	516.307429735614	344.797381481526	782.051943190945	838.138725894671	390.317875588582	1017.30993236094	220.109978493286	311.307936861386	146.124414516608	354.365086340316	118.694799785486	234.406876404978	648.15388137538	230.834848733677	1.48882249756068	3.5032192945627e-06	5.19152348448306e-05
Lgr6	1.96688544661186	2.15498363425954	2.77323384110264	0.94067197070109	4.77161217100956	1.00723755679301	10.4362489802851	23.8003009832864	6.19921758555308	16.6414543308988	13.8898169961739	21.6852176409891	2.26910410341295	15.4420427528644	-2.75866	3.52908437578241e-06	5.2263032296889e-05
Ccnb2	607.767603003065	270.450446099572	256.986335942178	208.829177495642	293.931309734189	224.613975164842	1141.34613848027	672.120499768009	479.110959112031	515.885084257863	4382.86861761089	1195.78485848883	310.429807906581	1397.85269295298	-2.17052	3.57395685466249e-06	5.28557931034628e-05
Ntn4	123.913783136547	22.6273281597251	49.9182091398475	31.9828470038371	22.9037384208459	44.3184524988926	169.826233406458	265.611358973477	69.9625984655276	120.405816629444	614.940079739701	181.742776419719	49.2773930599492	237.081477272388	-2.26453	3.58327060245813e-06	5.29576320609903e-05
Dcstamp	5.90065633983559	33.4022463310228	36.9764512147019	32.9235189745381	23.8580608550478	17.1230384654812	0	0	8.85602512221868	0	2.52542127203163	0	25.0306620301046	1.89690773237505	3.69296352548306	3.59936692468411e-06	5.31595058192682e-05
Neil3	156.367393005643	17.2398690740763	35.1276286539668	47.9742705057556	49.6247665784994	36.2605520445485	419.347459026002	178.026251354982	140.810799443277	184.034906718175	1279.12587428402	547.293588082107	57.0990799770816	458.106479818094	-3.00334	3.71956525785771e-06	5.48604439046032e-05
Gm44658	1.96688544661186	2.15498363425954	7.39529024294038	8.46604773630981	8.5889019078172	12.0868506815162	0	0	0	0	0	0	6.77649327490916	0	5.20092626389137	3.85341998601128e-06	5.67579362423025e-05
[truncated: 1,739 more rows]

## Sheet: To Fig 2
DEGs in FRCs (SFTSV-infected vs mock-infected)					DEGs in IFNAR KO FRCs(SFTSV-infected vs mock-infected)
[truncated: 5,915 more rows]

[truncated: 7 more sheets: To Fig 3, To Fig 4, To Fig 5, To Fig 6, To Fig 7, To Fig S5, To Fig S6]
